# Supplementary material for: Hypoxia-inducible APCDD1L-AS1 promotes osimertinib resistance by stabilising DLST to drive tricarboxylic acid cycle in lung adenocarcinoma
Source: J Exp Clin Cancer Res. 2025 Jul 9;44:197. doi: 10.1186/s13046-025-03462-z (PMC12239447; doi:10.1186/s13046-025-03462-z)
Supplement: Supplementary file 1 — Supplementary Material 1 [file 13046_2025_3462_MOESM1_ESM.xlsx]

## Sheet: Supplementary Table S1
Supplementary Table S1.
Clinicopathologic characteristics of lung adenocarcinoma (38 osimertinib-resistant lung adenocarcinoma tissues to chromogenic in situ hybridization assays)
Sample_ID	Gender	Age	T stage	N stage	M stage	AJCC stage	Status	Time（months）	APCDD1L-AS1 expresion	CA IX expression
1	Male	58	T4	\	M1	Ⅳ	death	58	low	low
2	Male	64	T1	N2	M0	Ⅲ	live	85	low	low
3	Female	62	T4	N3	M0	Ⅲ	death	33	high	high
4	Female	61	T3	N2	M1	Ⅳ	death	13	high	low
5	Male	68	T3	N3	M1	Ⅳ	death	3	high	high
6	Female	54	T3	N3	M1	Ⅳ	live	8	high	low
7	Female	52	T3	N1	M1	Ⅳ	death	25	high	high
8	Male	48	T2	N1	M1	Ⅳ	live	7	high	high
9	Male	46	T1	N1	M0	Ⅱ	live	25	high	low
10	Male	41	T1	N3	M0	Ⅲ	live	63	high	high
11	Female	68	T3	N2	M1	Ⅳ	live	3	low	low
12	Male	66	T1	N1	M0	Ⅱ	live	54	low	low
13	Male	57	T1	N1	M0	Ⅱ	live	19	low	low
14	Female	52	T1	N1	M0	Ⅱ	live	64	low	low
15	Male	48	T3	N2	M0	Ⅳ	death	51	high	high
16	Male	68	\	\	M1	Ⅳ	death	24	high	high
17	Female	71	T3	N2	M1	Ⅳ	death	22	low	low
18	Male	42	T3	N2	M1	Ⅳ	death	12	high	high
19	Male	43	T4	N2	M1	Ⅳ	death	19	high	high
20	Female	66	T1	N2	M0	Ⅲ	live	91	low	high
21	Male	63	T2	N1	M0	Ⅱ	live	59	low	low
22	Female	57	\	\	M1	Ⅳ	death	62	low	low
23	Female	72	\	\	M1	Ⅳ	death	28	high	high
24	Male	43	T4	N1	M1	Ⅳ	death	26	low	high
25	Male	68	T4	N2	M1	Ⅳ	death	19	high	high
26	Female	65	T4	N2	M1	Ⅳ	death	31	low	low
27	Female	63	T4	N2	M1	Ⅳ	death	10	high	low
28	Female	66	T2	N1	M0	Ⅱ	live	14	high	high
29	Female	39	T4	N2	M1	Ⅳ	death	24	low	high
30	Male	66	T2	N1	M0	Ⅱ	live	29	low	low
31	Female	67	T4	N1	M1	Ⅳ	death	36	low	low
32	Female	64	T2	N1	M0	Ⅱ	live	15	low	low
33	Female	69	T2	N1	M0	Ⅱ	live	8	high	high
34	Male	55	T4	N2	M1	Ⅳ	death	16	high	high
35	Male	35	T4	N1	M1	Ⅳ	live	6	high	high
36	Male	51	T4	N1	M1	Ⅳ	death	12	high	high
37	Male	45	T4	N2	M1	Ⅳ	death	20	low	low
38	Male	59	T2	N1	M0	Ⅱ	live	73	low	low

## Sheet: Supplementary Table S2
Supplementary Table S2:
Clinicopathologic characteristics of lung adenocarcinoma ( 59 EGFR-mutant lung adenocarcinoma tissues obtained prior to first-line osimertinib treatment to chromogenic in situ hybridization assays)
Sample_ID	Gender	Age	T stage	N stage	M stage	AJCC stage	Status	Time（months）	APCDD1L-AS1 expresion	Osimertinib resistance
1	Male	51	T4	N1	M1	Ⅳ	death	12	high	yes
2	Female	66	T2	N1	M0	Ⅱ	live	14	high	yes
3	Male	35	T4	N1	M1	Ⅳ	live	6	high	yes
4	Female	69	T2	N1	M0	Ⅱ	live	8	high	yes
5	Female	63	T4	N2	M1	Ⅳ	death	10	high	yes
6	Male	68	T4	N2	M1	Ⅳ	death	19	high	yes
7	Female	72	\	\	M1	Ⅳ	death	28	high	yes
8	Male	42	T3	N2	M1	Ⅳ	death	12	high	yes
9	Male	68	\	\	M1	Ⅳ	death	24	high	yes
10	Male	48	T3	N2	M0	Ⅳ	death	51	high	yes
11	Male	48	T2	N1	M1	Ⅳ	live	7	high	yes
12	Female	62	T4	N3	M0	Ⅲ	death	33	high	yes
13	Male	60	T4	N2	M1	Ⅳ	death	19	high	yes
14	Female	69	T3	N3	M1	Ⅳ	live	42	high	yes
15	Female	74	\	\	M1	Ⅳ	death	26	high	yes
16	Female	61	T4	N2	M1	Ⅳ	live	4	high	no
17	Female	65	T2	\	M1	Ⅳ	live	37	high	yes
18	Male	60	T4	N2	M1	Ⅳ	death	16	high	yes
19	Male	53	\	\	M1	Ⅳ	live	28	high	yes
20	Female	58	T3	N2	M1	Ⅳ	live	45	high	yes
21	Female	72	T2	N3	M1	Ⅳ	live	34	high	yes
22	Male	67	\	N3	M1	Ⅳ	death	29	high	no
23	Female	58	\	\	M1	Ⅳ	live	38	high	no
24	Male	70	T3	N1	M0	Ⅲ	death	25	high	yes
25	Female	44	\	N2	M1	Ⅳ	live	46	high	yes
26	Male	68	T4	N3	M1	Ⅳ	live	23	high	yes
27	Male	72	\	N3	M1	Ⅳ	death	27	high	yes
28	Female	51	T3	N2	M1	Ⅳ	live	21	high	yes
29	Male	63	T2	\	M1	Ⅳ	live	24	high	yes
30	Female	74	\	N3	M1	Ⅳ	live	72	high	yes
31	Male	55	T4	N2	M1	Ⅳ	death	16	low	yes
32	Male	41	T1	N3	M0	Ⅲ	live	63	low	yes
33	Male	39	\	\	M1	Ⅳ	live	57	low	yes
34	Female	60	T3	\	M1	Ⅳ	live	47	low	no
35	Female	72	T4	N3	M1	Ⅳ	live	43	low	yes
36	Male	67	T3	N2	M0	Ⅱ	live	39	low	no
37	Female	55	T3	\	M1	Ⅳ	live	31	low	yes
38	Male	54	T4	N3	M1	Ⅳ	live	56	low	no
39	Female	59	T2	N0	M0	I	live	61	low	no
40	Female	68	T2	N0	M1	Ⅳ	live	45	low	no
41	Male	43	T4	N1	M1	Ⅳ	death	26	low	yes
42	Male	68	T2	N0	M0	I	live	62	low	no
43	Female	72	T3	N2	M1	Ⅳ	live	34	low	no
44	Female	57	T4	N0	M1	Ⅳ	live	47	low	no
45	Female	70	\	\	M1	Ⅳ	live	37	low	no
46	Female	63	T2	N0	M1	Ⅳ	live	42	low	no
47	Male	54	\	N3	M1	Ⅳ	live	51	low	no
48	Male	59	T2	N1	M0	Ⅱ	live	73	low	yes
49	Male	45	T4	N2	M1	Ⅳ	death	20	low	yes
50	Female	67	T4	N1	M1	Ⅳ	death	36	low	yes
51	Male	66	T2	N1	M0	Ⅱ	live	29	low	yes
52	Female	39	T4	N2	M1	Ⅳ	death	24	low	yes
53	Female	65	T4	N2	M1	Ⅳ	death	31	low	yes
54	Male	63	T2	N1	M0	Ⅱ	live	59	low	yes
55	Female	71	T3	N2	M1	Ⅳ	death	22	low	yes
56	Female	52	T1	N1	M0	Ⅱ	live	64	low	yes
57	Male	66	T1	N1	M0	Ⅱ	live	54	low	yes
58	Female	68	T3	N2	M1	Ⅳ	live	3	low	yes
59	Female	57	\	\	M1	Ⅳ	death	62	low	yes

## Sheet: Supplementary Table S3
Supplementary Table S3:
siRNAs sequences used in this work
Gene	Sense (5'-3')
si-APCDD1L-AS1 1#	CTGGAGCCAACAGCAAGAGC
si-APCDD1L-AS1 2#	AAAGGATGGGCAACAGTAAA
si-APCDD1L-AS1 3#	ACCAGATCAAAAGCCATTCG
si-HIF1α 1#	GCCGAGGAAGAACUAUGAATT
si-HIF1α 2#	GCUGAUUUGUGAACCCAUUTT
si-HSPA8 1#	GAACAAGAGAGCUGUAAGATT
si-HSPA8 2#	GGACGCAUUUGAUGAUGTT
si-RACK1 1#	CAGAUUGUCUCUGGAUCUCGAGAUATT
si-RACK1 2#	GAAGUUUAUGGCAGAGCUUUATT

## Sheet: Supplementary Table S4
Supplementary Table S4:
Antibodies used in this work
Antibodies	Manufacturer	Number
Anti-EGFR	Cell signaling	Cat#4267S
Anti-p-EGFR	Cell signaling	Cat#2234
Anti-DLST	Cell signaling	Cat#11954
Anti-HIF-α	Cell signaling	Cat#36169
Anti-GAPDH	proteintech	Cat#60004-1-Ig
Anti-Ki67	Servicebio	Cat#GB121141-100
Anti-Ubiquitin	proteintech	Cat#10201-2-AP
Anti-CA IX	proteintech	Cat#11071-1-AP
Anti-HSPA8	proteintech	Cat#10654-1-AP
Anti-RACK1	proteintech	Cat#27592-1-AP

## Sheet: Supplementary Table S5
Supplementary Table S5:
Primers sequences used in this work
RT-qPCR primers:
Gene	Forward Primer (5'-3')	Reverse Primer (5'-3')
APCDD1L-AS1	CCACAAGCGAACAAGCAGCAA	TCGTCTCGTTCCGTCCTGTTG
DLST	GAACTGCCCTCTAGGGAGAC	AACCTTCCTGCTGTTAGGGTA
GAPDH	GGAGCGAGATCCCTCCAAAAT	GGCTGTTGTCATACTTCTCATGG
RACK1	AGCAGCAACCCTATCATCGTC	TGAGATCCCATAACATGGCCT
HSPA8	ACTCCAAGCTATGTCGCCTTT	TGGCATCAAAAACTGTGTTGGT
HIF1-α	ATCCATGTGACCATGAGGAAATG	TCGGCTAGTTAGGGTACACTTC
ChIP-qPCR primers:
Gene	Forward Primer (5'-3')	Reverse Primer (5'-3')
APCDD1L-AS1	CAGGCAGCAAGTGGAGTGATC	ATATCAACCCGTCTGGCTTTGG

## Sheet: Supplementary Table S6
Supplementary Table S6:
sgRNAs sequences used in this work
Oligonucleotide Name	Oligonucleotide sequence
APCDD1L-AS1-KO1F	caccGTTGTTTATGCGCTTAGCTG
APCDD1L-AS1-KO1R	aaacCAGCTAAGCGCATAAACAAC
APCDD1L-AS1-KO2F	caccGGACAGCTGCTTGTTACATT
APCDD1L-AS1-KO2R	aaacAATGTAACAAGCAGCTGTCC
APCDD1L-AS1-KO3F	caccGGCTCACGCTAGCTTAAAAA
APCDD1L-AS1-KO3R	aaacTTTTTAAGCTAGCGTGAGCC
APCDD1L-AS1-KO4F	caccGCAGAACGTCCCAATTCTTC
APCDD1L-AS1-KO4R	aaacGAAGAATTGGGACGTTCTGC
APCDD1L-AS1-KO5F	caccgAGGCCAAGGTAAATGCAAGT
APCDD1L-AS1-KO5R	aaacACTTGCATTTACCTTGGCCTc
APCDD1L-AS1-KO6F	caccgACCCCAACTTGCATTTACCT
APCDD1L-AS1-KO6R	aaacAGGTAAATGCAAGTTGGGGTc

## Sheet: Supplementary Table S7
Supplementary Table S7
Mass spectrometry results of proteins bound to APCDD1L-AS1
Protein IDs	Majority protein IDs	Protein names	Gene names	Fasta headers	Number of proteins	Peptides	Unique peptides	Peptides R2170-APCDD1L-AS1	Unique peptides R2170-APCDD1L-AS1	Sequence coverage [%]	Mol. weight [kDa]	Sequence length	Sequence coverage R2170-APCDD1L-AS1 [%]	LFQ intensity R2170-APCDD1L-AS1
B4E0B5;F8W6I7;Q6IPF2;A0A024RB53;A0A024RAZ7;P09651;F8VTQ5;F8W646;Q3MI39;H0YH80;B4DP35;A0A2R8Y4L2;Q9BSM5;A0A024RC46	B4E0B5;F8W6I7;Q6IPF2;A0A024RB53;A0A024RAZ7;P09651;F8VTQ5;F8W646;Q3MI39;H0YH80;B4DP35;A0A2R8Y4L2;Q9BSM5;A0A024RC46	cDNA FLJ51586, moderately similar to Heterogeneous nuclear ribonucleoprotein A1		tr|B4E0B5|B4E0B5_HUMAN cDNA FLJ51586, moderately similar to Heterogeneous nuclear ribonucleoprotein A1 OS=Homo sapiens OX=9606 PE=2 SV=1;tr|F8W6I7|F8W6I7_HUMAN Heterogeneous nuclear ribonucleoprotein A1 OS=Homo sapiens OX=9606 GN=HNRNPA1 PE=1 SV=2;tr|Q6IPF	14	2	2	2	2	11.4	26.567	254	11.4	328270000
B4DVQ0;B4E3A4;P63261;K7EM38;I3L3R2;J3KT65;I3L3I0;I3L1U9;I3L4N8	B4DVQ0;B4E3A4;P63261;K7EM38;I3L3R2;J3KT65;I3L3I0;I3L1U9;I3L4N8	cDNA FLJ58286, highly similar to Actin, cytoplasmic 2		tr|B4DVQ0|B4DVQ0_HUMAN cDNA FLJ58286, highly similar to Actin, cytoplasmic 2 OS=Homo sapiens OX=9606 PE=2 SV=1;tr|B4E3A4|B4E3A4_HUMAN cDNA FLJ57283, highly similar to Actin, cytoplasmic 2 OS=Homo sapiens OX=9606 PE=2 SV=1;sp|P63261|ACTG_HUMAN Actin, cytopl	9	6	1	5	1	21.9	37.348	333	17.1	241630000
H0Y449;P67809;Q6PKI6;Q7KZ24;A0JLU4;Q2VIK8;C9J5V9;Q59HE1;B2RCC2;A0A384MDP4;Q9Y2T7	H0Y449;P67809;Q6PKI6;Q7KZ24;A0JLU4	Y-box-binding protein 1 (Fragment)	YBX1	tr|H0Y449|H0Y449_HUMAN Y-box-binding protein 1 (Fragment) OS=Homo sapiens OX=9606 GN=YBX1 PE=1 SV=1;sp|P67809|YBOX1_HUMAN Y-box-binding protein 1 OS=Homo sapiens OX=9606 GN=YBX1 PE=1 SV=3;tr|Q6PKI6|Q6PKI6_HUMAN YBX1 protein (Fragment) OS=Homo sapiens OX=96	11	7	6	5	4	28.9	41.905	374	19	196160000
M0R019;M0R2T0;B4DEG4;A0A087X0X3;P52272;M0R0Y6;M0QYQ7;M0R0N3;Q7KYM9;Q59ES8	M0R019;M0R2T0;B4DEG4;A0A087X0X3;P52272;M0R0Y6;M0QYQ7;M0R0N3;Q7KYM9;Q59ES8	Heterogeneous nuclear ribonucleoprotein M (Fragment)	HNRNPM	tr|M0R019|M0R019_HUMAN Heterogeneous nuclear ribonucleoprotein M (Fragment) OS=Homo sapiens OX=9606 GN=HNRNPM PE=1 SV=8;tr|M0R2T0|M0R2T0_HUMAN Heterogeneous nuclear ribonucleoprotein M (Fragment) OS=Homo sapiens OX=9606 GN=HNRNPM PE=1 SV=1;tr|B4DEG4|B4DEG4	10	2	2	2	2	8.8	37.627	352	8.8	172910000
P19338;B3KTP9;B3KM80;Q6ZS99;Q9BQ02;H7BY16;C9JYW2;C9JLB1;C9J1H7;C9JWL1	P19338;B3KTP9;B3KM80;Q6ZS99;Q9BQ02;H7BY16	Nucleolin	NCL	sp|P19338|NUCL_HUMAN Nucleolin OS=Homo sapiens OX=9606 GN=NCL PE=1 SV=3;tr|B3KTP9|B3KTP9_HUMAN cDNA FLJ38578 fis, clone HCHON2007674, highly similar to NUCLEOLIN OS=Homo sapiens OX=9606 PE=2 SV=1;tr|B3KM80|B3KM80_HUMAN Nucleolin, isoform CRA_c OS=Homo sapi	10	22	22	15	15	26.8	76.613	710	21.1	172820000
L0R5A1	L0R5A1	Alternative protein CSF2RB	CSF2RB	tr|L0R5A1|L0R5A1_HUMAN Alternative protein CSF2RB OS=Homo sapiens OX=9606 GN=CSF2RB PE=4 SV=1	1	1	1	1	1	7.4	11.645	108	7.4	161810000
H0YJF9;G3V5M3;G3V3F0;B7Z6J1;Q86SW4;Q6IBS5;A0A024R6C9;P36957	H0YJF9;G3V5M3;G3V3F0;B7Z6J1;Q86SW4;Q6IBS5;A0A024R6C9;P36957	Dihydrolipoyllysine-residue succinyltransferase component of 2-oxoglutarate dehydrogenase complex, mitochondrial (Fragment)	DLST	tr|H0YJF9|H0YJF9_HUMAN Dihydrolipoyllysine-residue succinyltransferase component of 2-oxoglutarate dehydrogenase complex, mitochondrial (Fragment) OS=Homo sapiens OX=9606 GN=DLST PE=1 SV=1;tr|G3V5M3|G3V5M3_HUMAN Dihydrolipoyllysine-residue succinyltransfer	8	1	1	1	1	18.9	8.3194	74	18.9	135810000
A0A024RAV4;A0A024RAQ1;P16989;A0A0D9SEI8;Q59EB5;Q96GD7	A0A024RAV4;A0A024RAQ1;P16989;A0A0D9SEI8;Q59EB5;Q96GD7	Cold shock domain protein A, isoform CRA_b	CSDA	tr|A0A024RAV4|A0A024RAV4_HUMAN Cold shock domain protein A, isoform CRA_b OS=Homo sapiens OX=9606 GN=CSDA PE=4 SV=1;tr|A0A024RAQ1|A0A024RAQ1_HUMAN Cold shock domain protein A, isoform CRA_a OS=Homo sapiens OX=9606 GN=CSDA PE=4 SV=1;sp|P16989|YBOX3_HUMAN Y-	6	5	4	4	3	28.7	31.947	303	28.7	135010000
D6R9B6;H0Y9Y4;D6RAT0;Q6NXR8;P61247;A8K4W0	D6R9B6;H0Y9Y4;D6RAT0;Q6NXR8;P61247;A8K4W0	40S ribosomal protein S3a	RPS3A	tr|D6R9B6|D6R9B6_HUMAN 40S ribosomal protein S3a OS=Homo sapiens OX=9606 GN=RPS3A PE=1 SV=1;tr|H0Y9Y4|H0Y9Y4_HUMAN 40S ribosomal protein S3a (Fragment) OS=Homo sapiens OX=9606 GN=RPS3A PE=1 SV=1;tr|D6RAT0|D6RAT0_HUMAN 40S ribosomal protein S3a OS=Homo sapi	6	2	2	2	2	14.5	16.536	145	14.5	87474000
H0YLW0;P37108	H0YLW0;P37108	Signal recognition particle 14 kDa protein	SRP14	tr|H0YLW0|H0YLW0_HUMAN Signal recognition particle 14 kDa protein OS=Homo sapiens OX=9606 GN=SRP14 PE=1 SV=1;sp|P37108|SRP14_HUMAN Signal recognition particle 14 kDa protein OS=Homo sapiens OX=9606 GN=SRP14 PE=1 SV=2	2	1	1	1	1	51.8	5.5323	56	51.8	72319000
O00425	O00425	Insulin-like growth factor 2 mRNA-binding protein 3	IGF2BP3	sp|O00425|IF2B3_HUMAN Insulin-like growth factor 2 mRNA-binding protein 3 OS=Homo sapiens OX=9606 GN=IGF2BP3 PE=1 SV=2	1	4	4	1	1	7.1	63.704	579	2.2	70824000
H3BT13;P62318	H3BT13;P62318	Small nuclear ribonucleoprotein Sm D3	SNRPD3	tr|H3BT13|H3BT13_HUMAN Small nuclear ribonucleoprotein Sm D3 OS=Homo sapiens OX=9606 GN=SNRPD3 PE=1 SV=1;sp|P62318|SMD3_HUMAN Small nuclear ribonucleoprotein Sm D3 OS=Homo sapiens OX=9606 GN=SNRPD3 PE=1 SV=1	2	1	1	1	1	11.3	6.9058	62	11.3	67917000
P22626;A0A024RA28;A0A384NL58;A0A087WUI2	P22626;A0A024RA28;A0A384NL58	Heterogeneous nuclear ribonucleoproteins A2/B1	HNRNPA2B1	sp|P22626|ROA2_HUMAN Heterogeneous nuclear ribonucleoproteins A2/B1 OS=Homo sapiens OX=9606 GN=HNRNPA2B1 PE=1 SV=2;tr|A0A024RA28|A0A024RA28_HUMAN Heterogeneous nuclear ribonucleoprotein A2/B1, isoform CRA_d OS=Homo sapiens OX=9606 GN=HNRPA2B1 PE=4 SV=1;tr|	4	5	5	3	3	18.1	37.429	353	8.2	67876000
P16403	P16403	Histone H1.2	H1-2	sp|P16403|H12_HUMAN Histone H1.2 OS=Homo sapiens OX=9606 GN=H1-2 PE=1 SV=2	1	2	2	1	1	9.4	21.364	213	7.5	63555000
Q09666;Q6ZQN2;Q8N274;Q13727	Q09666	Neuroblast differentiation-associated protein AHNAK	AHNAK	sp|Q09666|AHNK_HUMAN Neuroblast differentiation-associated protein AHNAK OS=Homo sapiens OX=9606 GN=AHNAK PE=1 SV=2	4	12	12	12	12	5.4	629.09	5890	5.4	61329000
Q08211;Q58F26;Q6PJK6;B3KU66	Q08211;Q58F26;Q6PJK6	ATP-dependent RNA helicase A	DHX9	sp|Q08211|DHX9_HUMAN ATP-dependent RNA helicase A OS=Homo sapiens OX=9606 GN=DHX9 PE=1 SV=4;tr|Q58F26|Q58F26_HUMAN DHX9 protein (Fragment) OS=Homo sapiens OX=9606 GN=DHX9 PE=2 SV=1;tr|Q6PJK6|Q6PJK6_HUMAN DHX9 protein (Fragment) OS=Homo sapiens OX=9606 GN=D	4	7	7	2	2	6.3	140.96	1270	1.6	60803000
Q63HR1;Q5VU21;D3DQ69;D3DQ70;Q8NC51	Q63HR1;Q5VU21;D3DQ69;D3DQ70;Q8NC51	Uncharacterized protein DKFZp686P17171	DKFZp686P17171	tr|Q63HR1|Q63HR1_HUMAN Uncharacterized protein DKFZp686P17171 OS=Homo sapiens OX=9606 GN=DKFZp686P17171 PE=2 SV=1;tr|Q5VU21|Q5VU21_HUMAN PAI-1 mRNA-binding protein variant OS=Homo sapiens OX=9606 PE=2 SV=1;tr|D3DQ69|D3DQ69_HUMAN SERPINE1 mRNA binding prote	5	2	2	1	1	7.5	42.44	387	4.1	55954000
A6NLN1;K7ES59;A0A087WU68;Q59H49	A6NLN1;K7ES59	Polypyrimidine tract binding protein 1, isoform CRA_b	PTBP1	tr|A6NLN1|A6NLN1_HUMAN Polypyrimidine tract binding protein 1, isoform CRA_b OS=Homo sapiens OX=9606 GN=PTBP1 PE=1 SV=4;tr|K7ES59|K7ES59_HUMAN Polypyrimidine tract-binding protein 1 (Fragment) OS=Homo sapiens OX=9606 GN=PTBP1 PE=1 SV=3	4	3	1	2	0	6.3	56.51	527	3.6	54871000
B3KRG5;H3BUY5;B4E352;Q2VIN3;Q96E39;P38159;H0Y6E7;H3BT71	B3KRG5;H3BUY5;B4E352;Q2VIN3;Q96E39;P38159	cDNA FLJ34201 fis, clone FCBBF3019714, highly similar to HETEROGENEOUS NUCLEAR RIBONUCLEOPROTEIN G		tr|B3KRG5|B3KRG5_HUMAN cDNA FLJ34201 fis, clone FCBBF3019714, highly similar to HETEROGENEOUS NUCLEAR RIBONUCLEOPROTEIN G OS=Homo sapiens OX=9606 PE=2 SV=1;tr|H3BUY5|H3BUY5_HUMAN RNA-binding motif protein, X chromosome OS=Homo sapiens OX=9606 GN=RBMX PE=1	8	7	7	3	3	22.7	28.019	256	9.8	52524000
D3DTW3;Q9NZI8	D3DTW3;Q9NZI8	Insulin-like growth factor 2 mRNA binding protein 1 deltaN CRDBP	IGF2BP1	tr|D3DTW3|D3DTW3_HUMAN Insulin-like growth factor 2 mRNA binding protein 1 deltaN CRDBP OS=Homo sapiens OX=9606 GN=IGF2BP1 PE=2 SV=1;sp|Q9NZI8|IF2B1_HUMAN Insulin-like growth factor 2 mRNA-binding protein 1 OS=Homo sapiens OX=9606 GN=IGF2BP1 PE=1 SV=2	2	4	4	1	1	10	47.912	441	2.9	49949000
A0A2R8Y793;B4E335;Q53GK6;Q53G99;Q53G76;Q1KLZ0;P60709;G5E9R0;E7EVS6;A0A2R8YGF8;Q8WVW5;C9JTX5;C9JUM1;C9JZR7;A1E282;B3KUD3;B7Z6P1;B4DW52;B3KW67;D2JYH4;A8K3K1;P63267;P68133;P68032;P62736;F8WB63;B8ZZJ2;C9JFL5;F6UVQ4;F6QUT6;B7Z6I1;Q7Z7J6;A6NL76;B4DUI8;Q13707;Q6S8J3;A5A3E0;F8WCH0;A0A173GMX0;K4EQ44;K4EP00;K4ENJ5;Q562Z7;Q562Z4;Q562Y6;Q562X9;Q562V5;Q562U2;Q562S0;Q562R8;Q562P9;Q562P0;Q562N8;Q562N6;Q562N4;Q5…	A0A2R8Y793;B4E335;Q53GK6;Q53G99;Q53G76;Q1KLZ0;P60709;G5E9R0;E7EVS6;A0A2R8YGF8;Q8WVW5;C9JTX5;C9JUM1;C9JZR7;A1E282;B3KUD3;B7Z6P1;B4DW52;B3KW67;D2JYH4;A8K3K1;P63267;P68133;P68032;P62736;F8WB63;B8ZZJ2;C9JFL5;F6UVQ4;F6QUT6;B7Z6I1;Q7Z7J6;A6NL76;B4DUI8	Actin, cytoplasmic 1 (Fragment)	ACTB	tr|A0A2R8Y793|A0A2R8Y793_HUMAN Actin, cytoplasmic 1 (Fragment) OS=Homo sapiens OX=9606 GN=ACTB PE=1 SV=1;tr|B4E335|B4E335_HUMAN cDNA FLJ52842, highly similar to Actin, cytoplasmic 1 OS=Homo sapiens OX=9606 PE=2 SV=1;tr|Q53GK6|Q53GK6_HUMAN Beta actin varian	76	6	1	5	1	23.6	34.141	309	18.4	42327000
B2R8R5;Q13263	B2R8R5;Q13263	cDNA, FLJ94025, highly similar to Homo sapiens tripartite motif-containing 28 (TRIM28), mRNA		tr|B2R8R5|B2R8R5_HUMAN cDNA, FLJ94025, highly similar to Homo sapiens tripartite motif-containing 28 (TRIM28), mRNA OS=Homo sapiens OX=9606 PE=2 SV=1;sp|Q13263|TIF1B_HUMAN Transcription intermediary factor 1-beta OS=Homo sapiens OX=9606 GN=TRIM28 PE=1 SV=5	2	3	3	2	2	4.7	88.559	835	3.7	39584000
Q6NZ55;A8K4C8;P26373;J3QSB4;J3KS98	Q6NZ55;A8K4C8;P26373;J3QSB4	60S ribosomal protein L13	RPL13	tr|Q6NZ55|Q6NZ55_HUMAN 60S ribosomal protein L13 OS=Homo sapiens OX=9606 GN=RPL13 PE=1 SV=1;tr|A8K4C8|A8K4C8_HUMAN 60S ribosomal protein L13 OS=Homo sapiens OX=9606 GN=RPL13 PE=2 SV=1;sp|P26373|RL13_HUMAN 60S ribosomal protein L13 OS=Homo sapiens OX=9606 G	5	3	3	2	2	13.7	24.265	211	8.5	39495000
C9JZG1;Q86UM1;B4DV79;A4D210;A0A024R821;P55884	C9JZG1;Q86UM1;B4DV79;A4D210;A0A024R821;P55884	Eukaryotic translation initiation factor 3 subunit B (Fragment)	EIF3B	tr|C9JZG1|C9JZG1_HUMAN Eukaryotic translation initiation factor 3 subunit B (Fragment) OS=Homo sapiens OX=9606 GN=EIF3B PE=1 SV=1;tr|Q86UM1|Q86UM1_HUMAN Eukaryotic translation initiation factor 3 subunit B (Fragment) OS=Homo sapiens OX=9606 GN=EIF3S9 PE=3	6	1	1	1	1	4.6	33.382	302	4.6	38907000
B4E1T6;B4DNX1;V9GZ37;B3KTT5;B4DVU9;B4E1S9;B4E388;B4DFN9;B4DNT8;B4DI39;B4DWK5;A8K5I0;A0A1U9X7W4;A0A0G2JIW1;P0DMV9;P0DMV8;Q9NZ87;Q9NWW3;E9PM13;Q96H53;Q59EJ3	B4E1T6;B4DNX1;V9GZ37;B3KTT5;B4DVU9;B4E1S9;B4E388;B4DFN9;B4DNT8;B4DI39;B4DWK5;A8K5I0;A0A1U9X7W4;A0A0G2JIW1;P0DMV9;P0DMV8;Q9NZ87;Q9NWW3;E9PM13;Q96H53;Q59EJ3	cDNA FLJ54342, highly similar to Heat shock 70 kDa protein 1		tr|B4E1T6|B4E1T6_HUMAN cDNA FLJ54342, highly similar to Heat shock 70 kDa protein 1 OS=Homo sapiens OX=9606 PE=2 SV=1;tr|B4DNX1|B4DNX1_HUMAN cDNA FLJ53752, highly similar to Heat shock 70 kDa protein 1 OS=Homo sapiens OX=9606 PE=2 SV=1;tr|V9GZ37|V9GZ37_HUM	21	2	1	1	1	5	43.002	398	3.3	37251000
E9PS23;B4E112;E9PP50;V9HWI5;P23528	E9PS23;B4E112;E9PP50;V9HWI5;P23528	Cofilin-1 (Fragment)	CFL1	tr|E9PS23|E9PS23_HUMAN Cofilin-1 (Fragment) OS=Homo sapiens OX=9606 GN=CFL1 PE=1 SV=8;tr|B4E112|B4E112_HUMAN cDNA FLJ51435, moderately similar to Cofilin-1 OS=Homo sapiens OX=9606 PE=2 SV=1;tr|E9PP50|E9PP50_HUMAN Cofilin-1 (Fragment) OS=Homo sapiens OX=960	5	1	1	1	1	13.3	10.08	90	13.3	36065000
E9PPU1;E9PL09;Q53G83;P23396;Q9NQS8;H0YEU2;E9PSF4;E9PQX2;E9PQ96;E9PJH4;F2Z2S8;E9PK82	E9PPU1;E9PL09;Q53G83;P23396;Q9NQS8;H0YEU2;E9PSF4	40S ribosomal protein S3	RPS3	tr|E9PPU1|E9PPU1_HUMAN 40S ribosomal protein S3 OS=Homo sapiens OX=9606 GN=RPS3 PE=1 SV=1;tr|E9PL09|E9PL09_HUMAN 40S ribosomal protein S3 OS=Homo sapiens OX=9606 GN=RPS3 PE=1 SV=1;tr|Q53G83|Q53G83_HUMAN Ribosomal protein S3 variant (Fragment) OS=Homo sapie	12	4	4	1	1	31	17.407	158	8.2	35816000
A4D1P0;O60218;C9JRZ8	A4D1P0;O60218;C9JRZ8	Aldo_ket_red domain-containing protein	LOC402299	tr|A4D1P0|A4D1P0_HUMAN Aldo_ket_red domain-containing protein OS=Homo sapiens OX=9606 GN=LOC402299 PE=4 SV=1;sp|O60218|AK1BA_HUMAN Aldo-keto reductase family 1 member B10 OS=Homo sapiens OX=9606 GN=AKR1B10 PE=1 SV=2;sp|C9JRZ8|AK1BF_HUMAN Aldo-keto reductas	3	1	1	1	1	2.5	41.907	362	2.5	34288000
Q15203;Q7KZ52;B8ZZQ6;V9HVW6;Q15202;Q8TBK9;Q86YS2;Q53S24;Q15204;P06454	Q15203;Q7KZ52;B8ZZQ6;V9HVW6;Q15202;Q8TBK9;Q86YS2;Q53S24;Q15204;P06454	Prothymosin alpha		tr|Q15203|Q15203_HUMAN Prothymosin alpha OS=Homo sapiens OX=9606 PE=4 SV=2;tr|Q7KZ52|Q7KZ52_HUMAN PTMA protein (Fragment) OS=Homo sapiens OX=9606 GN=PTMA PE=2 SV=1;tr|B8ZZQ6|B8ZZQ6_HUMAN Prothymosin alpha OS=Homo sapiens OX=9606 GN=PTMA PE=1 SV=1;tr|V9HVW6	10	1	1	1	1	19.2	8.1611	73	19.2	33331000
Q4VB24;B2R984;A3R0T8;A3R0T7;P10412	Q4VB24;B2R984;A3R0T8;A3R0T7;P10412	Histone cluster 1, H1e	HIST1H1E	tr|Q4VB24|Q4VB24_HUMAN Histone cluster 1, H1e OS=Homo sapiens OX=9606 GN=HIST1H1E PE=2 SV=1;tr|B2R984|B2R984_HUMAN cDNA, FLJ94268, highly similar to Homo sapiens histone 1, H1e (HIST1H1E), mRNA OS=Homo sapiens OX=9606 PE=2 SV=1;tr|A3R0T8|A3R0T8_HUMAN Histo	5	2	2	1	1	9.1	21.893	219	9.1	33301000
A0A0S2Z3C0;H7C144;A0A0S2Z3X3;F5GXS2;Q96BG6;A0A0S2Z3G9;O43707	A0A0S2Z3C0;H7C144;A0A0S2Z3X3;F5GXS2;Q96BG6;A0A0S2Z3G9;O43707	Actinin alpha 4 isoform 3 (Fragment)	ACTN4	tr|A0A0S2Z3C0|A0A0S2Z3C0_HUMAN Actinin alpha 4 isoform 3 (Fragment) OS=Homo sapiens OX=9606 GN=ACTN4 PE=2 SV=1;tr|H7C144|H7C144_HUMAN Alpha-actinin-4 (Fragment) OS=Homo sapiens OX=9606 GN=ACTN4 PE=1 SV=1;tr|A0A0S2Z3X3|A0A0S2Z3X3_HUMAN Actinin alpha 4 isofo	7	1	1	1	1	3.9	35.337	311	3.9	33275000
A7BI36;Q9P2E9;A1A5C4;A0A087WVV2;A2A2S5;Q32NB1;F8W7S5;A1A5C5;V9GY78	A7BI36;Q9P2E9;A1A5C4;A0A087WVV2	p180/ribosome receptor	RRBP1	tr|A7BI36|A7BI36_HUMAN p180/ribosome receptor OS=Homo sapiens OX=9606 GN=RRBP1 PE=2 SV=2;sp|Q9P2E9|RRBP1_HUMAN Ribosome-binding protein 1 OS=Homo sapiens OX=9606 GN=RRBP1 PE=1 SV=5;tr|A1A5C4|A1A5C4_HUMAN RRBP1 protein OS=Homo sapiens OX=9606 GN=RRBP1 PE=2	9	9	9	4	4	22.7	165.75	1540	16.6	31953000
M0R1H6;M0QZC5;P62280	M0R1H6;M0QZC5;P62280	40S ribosomal protein S11	RPS11	tr|M0R1H6|M0R1H6_HUMAN 40S ribosomal protein S11 OS=Homo sapiens OX=9606 GN=RPS11 PE=1 SV=1;tr|M0QZC5|M0QZC5_HUMAN 40S ribosomal protein S11 OS=Homo sapiens OX=9606 GN=RPS11 PE=1 SV=1;sp|P62280|RS11_HUMAN 40S ribosomal protein S11 OS=Homo sapiens OX=9606 G	3	1	1	1	1	8	10.123	88	8	31877000
F8VQY6;F8VPE8;F8VRK7;G3V210;F8VW21;F8VU65;Q6NSF2;B4E3D5;F8VWS0;Q53HW2;Q53HK9;A8K4Z4;A0A024RBS2;Q8NHW5;P05388	F8VQY6;F8VPE8;F8VRK7;G3V210;F8VW21;F8VU65;Q6NSF2;B4E3D5;F8VWS0;Q53HW2;Q53HK9;A8K4Z4;A0A024RBS2;Q8NHW5;P05388	60S acidic ribosomal protein P0	RPLP0	tr|F8VQY6|F8VQY6_HUMAN 60S acidic ribosomal protein P0 OS=Homo sapiens OX=9606 GN=RPLP0 PE=1 SV=1;tr|F8VPE8|F8VPE8_HUMAN 60S acidic ribosomal protein P0 (Fragment) OS=Homo sapiens OX=9606 GN=RPLP0 PE=1 SV=1;tr|F8VRK7|F8VRK7_HUMAN 60S acidic ribosomal prote	15	1	1	1	1	15.5	15.813	142	15.5	30410000
G3V4W0;B4DY08;B2R5W2;G3V4C1;B2R603;G3V2Q1;A8K9A4;P07910;G3V555;G3V575;G3V576;D3DPI2;B3KX96;G3V5V7;B4DQQ2;G3V2D6;G3V5X6;G3V3K6;G3V251;B4DMJ1;B4DSU6;G3V2H6;G3V4M8;Q569J8;Q6PKD2;A0A0G2JPF8;A0A0G2JNQ3;P0DMR1;O60812;B7ZW38;B2RXH8	G3V4W0;B4DY08;B2R5W2;G3V4C1;B2R603;G3V2Q1;A8K9A4;P07910;G3V555;G3V575;G3V576;D3DPI2;B3KX96;G3V5V7;B4DQQ2;G3V2D6	Heterogeneous nuclear ribonucleoproteins C1/C2 (Fragment)	HNRNPC	tr|G3V4W0|G3V4W0_HUMAN Heterogeneous nuclear ribonucleoproteins C1/C2 (Fragment) OS=Homo sapiens OX=9606 GN=HNRNPC PE=1 SV=1;tr|B4DY08|B4DY08_HUMAN Heterogeneous nuclear ribonucleoproteins C1/C2 OS=Homo sapiens OX=9606 GN=HNRNPC PE=1 SV=1;tr|B2R5W2|B2R5W2_	31	7	7	4	4	25.2	28.916	262	17.2	29797000
Q8NFG3;H7C1J8;B4E036;Q66K53;B4E3E6;B4DDB6;A0A384NL63;P51991	Q8NFG3;H7C1J8;B4E036;Q66K53;B4E3E6;B4DDB6;A0A384NL63;P51991	BX1 (Fragment)		tr|Q8NFG3|Q8NFG3_HUMAN BX1 (Fragment) OS=Homo sapiens OX=9606 PE=2 SV=1;tr|H7C1J8|H7C1J8_HUMAN Heterogeneous nuclear ribonucleoprotein A3 (Fragment) OS=Homo sapiens OX=9606 GN=HNRNPA3 PE=1 SV=1;tr|B4E036|B4E036_HUMAN cDNA FLJ59080, highly similar to Hetero	8	1	1	1	1	34.9	6.1222	63	34.9	29672000
Q5SRT3;Q53FB0;O00299	Q5SRT3;Q53FB0;O00299	Chloride intracellular channel protein	CLIC1	tr|Q5SRT3|Q5SRT3_HUMAN Chloride intracellular channel protein OS=Homo sapiens OX=9606 GN=CLIC1 PE=2 SV=2;tr|Q53FB0|Q53FB0_HUMAN Chloride intracellular channel protein (Fragment) OS=Homo sapiens OX=9606 PE=2 SV=1;sp|O00299|CLIC1_HUMAN Chloride intracellular	3	1	1	1	1	5	26.922	241	5	28481000
B7Z645;Q59GL1;H0YAA0;B7Z213;Q05CK9;B4DT28;B4DMB1;Q0VGD6;Q6MZS5;B2R8Z8;B2R7W4;O60506;O43390	B7Z645;Q59GL1;H0YAA0;B7Z213;Q05CK9;B4DT28;B4DMB1;Q0VGD6;Q6MZS5;B2R8Z8;B2R7W4;O60506;O43390	Heterogeneous nuclear ribonucleoprotein Q	SYNCRIP	tr|B7Z645|B7Z645_HUMAN Heterogeneous nuclear ribonucleoprotein Q OS=Homo sapiens OX=9606 GN=SYNCRIP PE=1 SV=1;tr|Q59GL1|Q59GL1_HUMAN Synaptotagmin binding, cytoplasmic RNA interacting protein variant (Fragment) OS=Homo sapiens OX=9606 PE=2 SV=1;tr|H0YAA0|H	13	2	2	1	1	3.9	52.046	464	2.2	27464000
Q5EC54;B4DUQ1;B4DFF1;A0A024R228;P61978;B3KU16;Q5T6W2;S4R359	Q5EC54;B4DUQ1;B4DFF1;A0A024R228;P61978;B3KU16;Q5T6W2	Heterogeneous nuclear ribonucleoprotein K transcript variant	HNRPK	tr|Q5EC54|Q5EC54_HUMAN Heterogeneous nuclear ribonucleoprotein K transcript variant OS=Homo sapiens OX=9606 GN=HNRPK PE=2 SV=1;tr|B4DUQ1|B4DUQ1_HUMAN cDNA FLJ54552, highly similar to Heterogeneous nuclear ribonucleoprotein K OS=Homo sapiens OX=9606 PE=2 SV	8	5	5	2	2	11.9	51.058	464	3.4	27460000
E9PS65;Q96BE0;A8K7Q2;E9PNE6;B4E1Q1;Q96IS6;B3KTV0;E9PKE3;V9HW22;Q53GZ6;P11142;Q53HF2	E9PS65;Q96BE0;A8K7Q2;E9PNE6;B4E1Q1;Q96IS6;B3KTV0;E9PKE3;V9HW22;Q53GZ6;P11142;Q53HF2	Heat shock cognate 71 kDa protein (Fragment)	HSPA8	tr|E9PS65|E9PS65_HUMAN Heat shock cognate 71 kDa protein (Fragment) OS=Homo sapiens OX=9606 GN=HSPA8 PE=1 SV=1;tr|Q96BE0|Q96BE0_HUMAN Uncharacterized protein (Fragment) OS=Homo sapiens OX=9606 PE=1 SV=1;tr|A8K7Q2|A8K7Q2_HUMAN Heat shock cognate 71 kDa prot	12	2	1	1	1	13.9	24.853	223	10.8	27432000
A0AVP6;Q5H8X8;O95399	A0AVP6;Q5H8X8;O95399	UTS2 protein	UTS2	tr|A0AVP6|A0AVP6_HUMAN UTS2 protein OS=Homo sapiens OX=9606 GN=UTS2 PE=2 SV=1;tr|Q5H8X8|Q5H8X8_HUMAN Urotensin-2 OS=Homo sapiens OX=9606 GN=UTS2 PE=1 SV=1;sp|O95399|UTS2_HUMAN Urotensin-2 OS=Homo sapiens OX=9606 GN=UTS2 PE=1 SV=1	3	1	1	1	1	8.5	10.994	94	8.5	26527000
Q9BYK2;Q8WVC2;Q6FGH5;Q9BYK1;Q13666;P63220	Q9BYK2;Q8WVC2;Q6FGH5;Q9BYK1;Q13666;P63220	40S ribosomal protein S21	RPS21	tr|Q9BYK2|Q9BYK2_HUMAN 40S ribosomal protein S21 OS=Homo sapiens OX=9606 GN=RPS21 PE=1 SV=1;tr|Q8WVC2|Q8WVC2_HUMAN 40S ribosomal protein S21 OS=Homo sapiens OX=9606 GN=RPS21 PE=1 SV=1;tr|Q6FGH5|Q6FGH5_HUMAN RPS21 protein (Fragment) OS=Homo sapiens OX=9606	6	1	1	1	1	22.7	7.091	66	22.7	25170000
B5BU25;P26368	B5BU25;P26368	U2 snRNP auxiliary factor large subunit	U2AF2	tr|B5BU25|B5BU25_HUMAN U2 snRNP auxiliary factor large subunit OS=Homo sapiens OX=9606 GN=U2AF2 PE=2 SV=1;sp|P26368|U2AF2_HUMAN Splicing factor U2AF 65 kDa subunit OS=Homo sapiens OX=9606 GN=U2AF2 PE=1 SV=4	2	1	1	1	1	1.7	53.136	471	1.7	24768000
B2R7B5;Q07666;B3KTS3;B4E043;B4DDX2;Q5VWX1	B2R7B5;Q07666;B3KTS3;B4E043;B4DDX2;Q5VWX1	cDNA, FLJ93365, highly similar to Homo sapiens KH domain containing, RNA binding, signal transduction associated 1 (KHDRBS1), mRNA		tr|B2R7B5|B2R7B5_HUMAN cDNA, FLJ93365, highly similar to Homo sapiens KH domain containing, RNA binding, signal transduction associated 1 (KHDRBS1), mRNA OS=Homo sapiens OX=9606 PE=2 SV=1;sp|Q07666|KHDR1_HUMAN KH domain-containing, RNA-binding, signal tran	6	2	2	1	1	10.8	48.225	443	9	24197000
A0A024R4M0;P46781	A0A024R4M0;P46781	Ribosomal protein S9, isoform CRA_a	RPS9	tr|A0A024R4M0|A0A024R4M0_HUMAN Ribosomal protein S9, isoform CRA_a OS=Homo sapiens OX=9606 GN=RPS9 PE=1 SV=1;sp|P46781|RS9_HUMAN 40S ribosomal protein S9 OS=Homo sapiens OX=9606 GN=RPS9 PE=1 SV=3	2	1	1	1	1	7.7	22.591	194	7.7	23685000
H9ZYJ2;P10599	H9ZYJ2;P10599	Thioredoxin	TXN	tr|H9ZYJ2|H9ZYJ2_HUMAN Thioredoxin OS=Homo sapiens OX=9606 GN=TXN PE=2 SV=1;sp|P10599|THIO_HUMAN Thioredoxin OS=Homo sapiens OX=9606 GN=TXN PE=1 SV=3	2	1	1	1	1	8.6	11.737	105	8.6	23684000
O43719;Q5H919;Q5H918;B4DRS4	O43719;Q5H919;Q5H918;B4DRS4	HIV Tat-specific factor 1	HTATSF1	sp|O43719|HTSF1_HUMAN HIV Tat-specific factor 1 OS=Homo sapiens OX=9606 GN=HTATSF1 PE=1 SV=1;tr|Q5H919|Q5H919_HUMAN HIV Tat-specific factor 1 (Fragment) OS=Homo sapiens OX=9606 GN=HTATSF1 PE=1 SV=1;tr|Q5H918|Q5H918_HUMAN HIV Tat-specific factor 1 (Fragment	4	4	4	3	3	6.6	85.852	755	5.6	21753000
P62277	P62277	40S ribosomal protein S13	RPS13	sp|P62277|RS13_HUMAN 40S ribosomal protein S13 OS=Homo sapiens OX=9606 GN=RPS13 PE=1 SV=2	1	1	1	1	1	7.3	17.222	151	7.3	21078000
F8WBR5;M0QZ52;G3V479;Q9BRL5;P0DP25;P0DP24;P0DP23;B4DJ51;B2RDW0;A8K1M2;A0A590UK56;E7EMB3	F8WBR5;M0QZ52;G3V479;Q9BRL5;P0DP25;P0DP24;P0DP23;B4DJ51;B2RDW0;A8K1M2;A0A590UK56;E7EMB3	Calmodulin	CALM2	tr|F8WBR5|F8WBR5_HUMAN Calmodulin OS=Homo sapiens OX=9606 GN=CALM2 PE=1 SV=1;tr|M0QZ52|M0QZ52_HUMAN Calmodulin OS=Homo sapiens OX=9606 GN=CALM1 PE=1 SV=1;tr|G3V479|G3V479_HUMAN Calmodulin OS=Homo sapiens OX=9606 GN=CALM1 PE=1 SV=1;tr|Q9BRL5|Q9BRL5_HUMAN Ca	12	2	2	2	2	33.8	7.372	65	33.8	20906000
M0QXK2;M0R221;M0R2B8;M0QZG7;B4DDC7;M0R268;B2R802;P09012	M0QXK2;M0R221;M0R2B8;M0QZG7;B4DDC7;M0R268;B2R802;P09012	U1 small nuclear ribonucleoprotein A (Fragment)	SNRPA	tr|M0QXK2|M0QXK2_HUMAN U1 small nuclear ribonucleoprotein A (Fragment) OS=Homo sapiens OX=9606 GN=SNRPA PE=1 SV=8;tr|M0R221|M0R221_HUMAN U1 small nuclear ribonucleoprotein A (Fragment) OS=Homo sapiens OX=9606 GN=SNRPA PE=1 SV=1;tr|M0R2B8|M0R2B8_HUMAN U1 sm	8	1	1	1	1	6.2	14.547	128	6.2	20552000
A0A087X0W0;B5MDF5;P62826	A0A087X0W0;B5MDF5;P62826	GTP-binding nuclear protein Ran	RAN	tr|A0A087X0W0|A0A087X0W0_HUMAN GTP-binding nuclear protein Ran OS=Homo sapiens OX=9606 GN=RAN PE=1 SV=1;tr|B5MDF5|B5MDF5_HUMAN GTP-binding nuclear protein Ran OS=Homo sapiens OX=9606 GN=RAN PE=1 SV=1;sp|P62826|RAN_HUMAN GTP-binding nuclear protein Ran OS=H	3	1	1	1	1	20.8	5.8957	53	20.8	19834000
A0A024RB85;Q9UQ80;F8VR77;A8K6Y1;Q6PIN5	A0A024RB85;Q9UQ80;F8VR77;A8K6Y1;Q6PIN5	Proliferation-associated 2G4, 38kDa, isoform CRA_a	PA2G4	tr|A0A024RB85|A0A024RB85_HUMAN Proliferation-associated 2G4, 38kDa, isoform CRA_a OS=Homo sapiens OX=9606 GN=PA2G4 PE=4 SV=1;sp|Q9UQ80|PA2G4_HUMAN Proliferation-associated protein 2G4 OS=Homo sapiens OX=9606 GN=PA2G4 PE=1 SV=3;tr|F8VR77|F8VR77_HUMAN Prolif	5	2	2	1	1	9.4	43.786	394	4.8	19386000
A2A2A0;A2A299;B4DIT7;V9HWG3;P21980	A2A2A0;A2A299;B4DIT7;V9HWG3;P21980	Protein-glutamine gamma-glutamyltransferase 2 (Fragment)	TGM2	tr|A2A2A0|A2A2A0_HUMAN Protein-glutamine gamma-glutamyltransferase 2 (Fragment) OS=Homo sapiens OX=9606 GN=TGM2 PE=1 SV=8;tr|A2A299|A2A299_HUMAN Protein-glutamine gamma-glutamyltransferase 2 (Fragment) OS=Homo sapiens OX=9606 GN=TGM2 PE=1 SV=8;tr|B4DIT7|B4	5	1	1	1	1	5	17.813	159	5	18282000
B4DDH8;Q96N66	B4DDH8;Q96N66	cDNA FLJ55184, highly similar to Homo sapiens leukocyte receptor cluster (LRC) member 4 (LENG4), mRNA		tr|B4DDH8|B4DDH8_HUMAN cDNA FLJ55184, highly similar to Homo sapiens leukocyte receptor cluster (LRC) member 4 (LENG4), mRNA OS=Homo sapiens OX=9606 PE=2 SV=1;sp|Q96N66|MBOA7_HUMAN Lysophospholipid acyltransferase 7 OS=Homo sapiens OX=9606 GN=MBOAT7 PE=1 S	2	2	2	1	1	6.4	50.563	454	3.7	17838000
S4R2Y4;A4D177;Q13185;C9JMM0;B8ZZ43	S4R2Y4;A4D177;Q13185;C9JMM0;B8ZZ43	Chromobox protein homolog 3 (Fragment)	CBX3	tr|S4R2Y4|S4R2Y4_HUMAN Chromobox protein homolog 3 (Fragment) OS=Homo sapiens OX=9606 GN=CBX3 PE=1 SV=1;tr|A4D177|A4D177_HUMAN Chromobox homolog 3 (HP1 gamma homolog, Drosophila) OS=Homo sapiens OX=9606 GN=CBX3 PE=4 SV=1;sp|Q13185|CBX3_HUMAN Chromobox prot	5	2	2	1	1	23.4	12.397	107	10.3	17725000
Q53FG6;B3KUJ0;Q15427	Q53FG6;B3KUJ0;Q15427	Splicing factor 3b, subunit 4 variant (Fragment)		tr|Q53FG6|Q53FG6_HUMAN Splicing factor 3b, subunit 4 variant (Fragment) OS=Homo sapiens OX=9606 PE=2 SV=1;tr|B3KUJ0|B3KUJ0_HUMAN cDNA FLJ39996 fis, clone STOMA2002166, highly similar to Splicing factor 3B subunit 4 OS=Homo sapiens OX=9606 PE=2 SV=1;sp|Q154	3	1	1	1	1	1.9	44.386	424	1.9	17580000
Q8NHX6;Q53HJ4;B2R7C5;A0A0S2Z4T1;A0A0S2Z492;P25205	Q8NHX6;Q53HJ4;B2R7C5;A0A0S2Z4T1;A0A0S2Z492;P25205	DNA helicase	HCC5	tr|Q8NHX6|Q8NHX6_HUMAN DNA helicase OS=Homo sapiens OX=9606 GN=HCC5 PE=2 SV=1;tr|Q53HJ4|Q53HJ4_HUMAN DNA helicase (Fragment) OS=Homo sapiens OX=9606 PE=2 SV=1;tr|B2R7C5|B2R7C5_HUMAN DNA helicase OS=Homo sapiens OX=9606 PE=2 SV=1;tr|A0A0S2Z4T1|A0A0S2Z4T1_HU	6	1	1	1	1	1.8	75.786	676	1.8	16436000
O60832;U5U768;U5U7S7;C9IYT0;U5UA77	O60832;U5U768;U5U7S7;C9IYT0;U5UA77	H/ACA ribonucleoprotein complex subunit DKC1	DKC1	sp|O60832|DKC1_HUMAN H/ACA ribonucleoprotein complex subunit DKC1 OS=Homo sapiens OX=9606 GN=DKC1 PE=1 SV=3;tr|U5U768|U5U768_HUMAN Dyskeratosis congenita 1 isoform 4 OS=Homo sapiens OX=9606 PE=2 SV=1;tr|U5U7S7|U5U7S7_HUMAN Dyskeratosis congenita 1 isoform	5	2	2	1	1	5.4	57.673	514	1.9	15995000
B7Z959;B7Z2Z1;B7ZLP5;A8K329;Q15424;K7ES42;B7Z2H3	B7Z959;B7Z2Z1;B7ZLP5;A8K329;Q15424;K7ES42;B7Z2H3	cDNA FLJ54736, highly similar to Scaffold attachment factor B		tr|B7Z959|B7Z959_HUMAN cDNA FLJ54736, highly similar to Scaffold attachment factor B OS=Homo sapiens OX=9606 PE=2 SV=1;tr|B7Z2Z1|B7Z2Z1_HUMAN cDNA FLJ59523, highly similar to Scaffold attachment factor B OS=Homo sapiens OX=9606 PE=2 SV=1;tr|B7ZLP5|B7ZLP5_H	7	2	1	2	1	5.9	75.755	666	5.9	15719000
A0A024R4Z6;Q08945	A0A024R4Z6;Q08945	FACT complex subunit SSRP1	SSRP1	tr|A0A024R4Z6|A0A024R4Z6_HUMAN FACT complex subunit SSRP1 OS=Homo sapiens OX=9606 GN=SSRP1 PE=3 SV=1;sp|Q08945|SSRP1_HUMAN FACT complex subunit SSRP1 OS=Homo sapiens OX=9606 GN=SSRP1 PE=1 SV=1	2	1	1	1	1	2	81.074	709	2	15715000
G3V279;A0A024R6D4;P84090	G3V279;A0A024R6D4;P84090	Enhancer of rudimentary homolog	ERH	tr|G3V279|G3V279_HUMAN Enhancer of rudimentary homolog OS=Homo sapiens OX=9606 GN=ERH PE=1 SV=1;tr|A0A024R6D4|A0A024R6D4_HUMAN Enhancer of rudimentary homolog OS=Homo sapiens OX=9606 GN=ERH PE=3 SV=1;sp|P84090|ERH_HUMAN Enhancer of rudimentary homolog OS=H	3	2	2	1	1	39.4	8.2033	71	15.5	14866000
G3XAN0;P60866	G3XAN0;P60866	40S ribosomal protein S20	RPS20	tr|G3XAN0|G3XAN0_HUMAN 40S ribosomal protein S20 OS=Homo sapiens OX=9606 GN=RPS20 PE=1 SV=1;sp|P60866|RS20_HUMAN 40S ribosomal protein S20 OS=Homo sapiens OX=9606 GN=RPS20 PE=1 SV=1	2	1	1	1	1	31.2	7.2473	64	31.2	14479000
Q9NQT5	Q9NQT5	Exosome complex component RRP40	EXOSC3	sp|Q9NQT5|EXOS3_HUMAN Exosome complex component RRP40 OS=Homo sapiens OX=9606 GN=EXOSC3 PE=1 SV=3	1	1	1	1	1	5.5	29.572	275	5.5	14260000
A0A0S2Z4Q3;A0A0S2Z4K2;P62633;Q6T598;A0A0S2Z4P7;D6RAT4	A0A0S2Z4Q3;A0A0S2Z4K2;P62633	CCHC-type zinc finger nucleic acid binding protein isoform 1 (Fragment)	CNBP	tr|A0A0S2Z4Q3|A0A0S2Z4Q3_HUMAN CCHC-type zinc finger nucleic acid binding protein isoform 1 (Fragment) OS=Homo sapiens OX=9606 GN=CNBP PE=2 SV=1;tr|A0A0S2Z4K2|A0A0S2Z4K2_HUMAN CCHC-type zinc finger nucleic acid binding protein isoform 3 (Fragment) OS=Homo	6	3	3	2	2	17.1	18.742	170	12.4	14096000
A0A024R7T3;P52597;A0A1B0GW42;B4DKS8	A0A024R7T3;P52597;A0A1B0GW42	Heterogeneous nuclear ribonucleoprotein F, isoform CRA_a	HNRPF	tr|A0A024R7T3|A0A024R7T3_HUMAN Heterogeneous nuclear ribonucleoprotein F, isoform CRA_a OS=Homo sapiens OX=9606 GN=HNRPF PE=4 SV=1;sp|P52597|HNRPF_HUMAN Heterogeneous nuclear ribonucleoprotein F OS=Homo sapiens OX=9606 GN=HNRNPF PE=1 SV=3;tr|A0A1B0GW42|A0A	4	3	3	2	2	8.7	45.671	415	7	13458000
Q53HE3;B2R7W3;O75934	Q53HE3;B2R7W3;O75934	Breast carcinoma amplified sequence 2 variant (Fragment)		tr|Q53HE3|Q53HE3_HUMAN Breast carcinoma amplified sequence 2 variant (Fragment) OS=Homo sapiens OX=9606 PE=2 SV=1;tr|B2R7W3|B2R7W3_HUMAN Breast carcinoma amplified sequence 2 OS=Homo sapiens OX=9606 GN=BCAS2 PE=2 SV=1;sp|O75934|SPF27_HUMAN Pre-mRNA-splicin	3	1	1	1	1	12.4	26.159	225	12.4	12992000
Q5T8U3;P62424	Q5T8U3;P62424	60S ribosomal protein L7a (Fragment)	RPL7A	tr|Q5T8U3|Q5T8U3_HUMAN 60S ribosomal protein L7a (Fragment) OS=Homo sapiens OX=9606 GN=RPL7A PE=1 SV=1;sp|P62424|RL7A_HUMAN 60S ribosomal protein L7a OS=Homo sapiens OX=9606 GN=RPL7A PE=1 SV=2	2	1	1	1	1	4.7	21.545	191	4.7	12782000
E9PD92;E7EM57;E7EUI8;B4DYA7;A8K8D9;A0A384NL00;P11413;Q0PHS5;A0A2H4QGB8;A0A2H4QGB6;A0A2H4QGB2;Q0PHS1;A0A4P8W0G4;Q2VF42;Q2Q9H2;Q2Q9B7	E9PD92;E7EM57;E7EUI8;B4DYA7;A8K8D9;A0A384NL00;P11413;Q0PHS5;A0A2H4QGB8;A0A2H4QGB6;A0A2H4QGB2;Q0PHS1;A0A4P8W0G4;Q2VF42;Q2Q9H2;Q2Q9B7	Glucose-6-phosphate 1-dehydrogenase (Fragment)	G6PD	tr|E9PD92|E9PD92_HUMAN Glucose-6-phosphate 1-dehydrogenase (Fragment) OS=Homo sapiens OX=9606 GN=G6PD PE=1 SV=1;tr|E7EM57|E7EM57_HUMAN Glucose-6-phosphate 1-dehydrogenase (Fragment) OS=Homo sapiens OX=9606 GN=G6PD PE=1 SV=1;tr|E7EUI8|E7EUI8_HUMAN Glucose-6	16	2	2	2	2	9.4	29.502	256	9.4	12212000
E5RHC7;E5RH59;E5RFW7;B4DJN9;E5RFH0;E5RGU4;Q5BKY2;A0A087WZK9;Q6IB98;Q53HR0;Q53HG0;B3KS98;O15372	E5RHC7;E5RH59;E5RFW7;B4DJN9;E5RFH0;E5RGU4;Q5BKY2;A0A087WZK9;Q6IB98;Q53HR0;Q53HG0;B3KS98;O15372	Eukaryotic translation initiation factor 3 subunit H	EIF3H	tr|E5RHC7|E5RHC7_HUMAN Eukaryotic translation initiation factor 3 subunit H OS=Homo sapiens OX=9606 GN=EIF3H PE=1 SV=1;tr|E5RH59|E5RH59_HUMAN Eukaryotic translation initiation factor 3 subunit H OS=Homo sapiens OX=9606 GN=EIF3H PE=1 SV=1;tr|E5RFW7|E5RFW7_H	13	1	1	1	1	41.3	4.3186	46	41.3	12156000
A0A024R1N1;P35579;A0A0U4BW16;Q6ZNL4;Q86XU5;P35580;Q9UMJ0;Q99529;Q66K75;O14729;O14794;B4E3S1;A0A024QZJ6;A0A024QZJ4;B1PS43;P35749	A0A024R1N1;P35579;A0A0U4BW16;Q6ZNL4	Myosin, heavy polypeptide 9, non-muscle, isoform CRA_a	MYH9	tr|A0A024R1N1|A0A024R1N1_HUMAN Myosin, heavy polypeptide 9, non-muscle, isoform CRA_a OS=Homo sapiens OX=9606 GN=MYH9 PE=3 SV=1;sp|P35579|MYH9_HUMAN Myosin-9 OS=Homo sapiens OX=9606 GN=MYH9 PE=1 SV=4;tr|A0A0U4BW16|A0A0U4BW16_HUMAN Non-muscle myosin heavy c	16	10	10	5	5	6.8	226.53	1960	4.1	11911000
A0A087WTT1;E7EQV3;B4DZW4;E7ERJ7;B4DQX0;Q5VX58;Q3ZCS4;A0A024R9C1;Q9H361;P11940;H0YC10;H0YAP2;H0YAS7;L0R533;H0YAS6;H0YB75;H0YAR2;A0A024R9E2;Q2VIP3;B3KT93	A0A087WTT1;E7EQV3;B4DZW4;E7ERJ7;B4DQX0;Q5VX58;Q3ZCS4;A0A024R9C1;Q9H361;P11940;H0YC10;H0YAP2;H0YAS7;L0R533;H0YAS6;H0YB75;H0YAR2;A0A024R9E2;Q2VIP3;B3KT93	Polyadenylate-binding protein	PABPC1	tr|A0A087WTT1|A0A087WTT1_HUMAN Polyadenylate-binding protein OS=Homo sapiens OX=9606 GN=PABPC1 PE=1 SV=1;tr|E7EQV3|E7EQV3_HUMAN Polyadenylate-binding protein OS=Homo sapiens OX=9606 GN=PABPC1 PE=1 SV=1;tr|B4DZW4|B4DZW4_HUMAN Polyadenylate-binding protein O	20	2	2	1	1	4	58.535	522	2.1	11848000
A0A0C4DH52;Q9NZB2	A0A0C4DH52;Q9NZB2	Constitutive coactivator of PPAR-gamma-like protein 1 (Fragment)	FAM120A	tr|A0A0C4DH52|A0A0C4DH52_HUMAN Constitutive coactivator of PPAR-gamma-like protein 1 (Fragment) OS=Homo sapiens OX=9606 GN=FAM120A PE=1 SV=1;sp|Q9NZB2|F120A_HUMAN Constitutive coactivator of PPAR-gamma-like protein 1 OS=Homo sapiens OX=9606 GN=FAM120A PE=1	2	2	2	2	2	5.1	54.06	495	5.1	11699000
B2R4C1;P62899;Q76N53;B8ZZK4;H7C2W9;C9JU56;B7Z4E3;B7Z4C8	B2R4C1;P62899;Q76N53;B8ZZK4;H7C2W9;C9JU56;B7Z4E3;B7Z4C8	cDNA, FLJ92036, highly similar to Homo sapiens ribosomal protein L31 (RPL31), mRNA		tr|B2R4C1|B2R4C1_HUMAN cDNA, FLJ92036, highly similar to Homo sapiens ribosomal protein L31 (RPL31), mRNA OS=Homo sapiens OX=9606 PE=2 SV=1;sp|P62899|RL31_HUMAN 60S ribosomal protein L31 OS=Homo sapiens OX=9606 GN=RPL31 PE=1 SV=1;tr|Q76N53|Q76N53_HUMAN Rib	8	2	2	1	1	15.2	14.495	125	8	11586000
Q86YZ3	Q86YZ3	Hornerin	HRNR	sp|Q86YZ3|HORN_HUMAN Hornerin OS=Homo sapiens OX=9606 GN=HRNR PE=1 SV=2	1	2	2	1	1	3.4	282.39	2850	1.9	11428000
Q8NI62;Q9BSW5;H0YEN5;Q8J014;E9PQD7;Q8N5L9;Q6IPX5;Q3KQT6;P15880	Q8NI62;Q9BSW5;H0YEN5;Q8J014;E9PQD7;Q8N5L9;Q6IPX5;Q3KQT6;P15880	Ribosomal protein S2	OK/KNS-cl.6	tr|Q8NI62|Q8NI62_HUMAN Ribosomal protein S2 OS=Homo sapiens OX=9606 GN=OK/KNS-cl.6 PE=2 SV=1;tr|Q9BSW5|Q9BSW5_HUMAN RPS2 protein (Fragment) OS=Homo sapiens OX=9606 GN=RPS2 PE=2 SV=2;tr|H0YEN5|H0YEN5_HUMAN 40S ribosomal protein S2 (Fragment) OS=Homo sapiens	9	1	1	1	1	11.4	8.7578	79	11.4	11389000
M0QZN2;M0R0F0;Q53G25;A0A024R4Q8;M0R0R2;P46782	M0QZN2;M0R0F0;Q53G25;A0A024R4Q8;M0R0R2;P46782	40S ribosomal protein S5	RPS5	tr|M0QZN2|M0QZN2_HUMAN 40S ribosomal protein S5 OS=Homo sapiens OX=9606 GN=RPS5 PE=1 SV=1;tr|M0R0F0|M0R0F0_HUMAN 40S ribosomal protein S5 (Fragment) OS=Homo sapiens OX=9606 GN=RPS5 PE=1 SV=1;tr|Q53G25|Q53G25_HUMAN Ribosomal protein S5 variant (Fragment) OS	6	1	1	1	1	12.7	14.763	134	12.7	11366000
Q14463;P16401	Q14463;P16401	Histone H1 gene (Fragment)		tr|Q14463|Q14463_HUMAN Histone H1 gene (Fragment) OS=Homo sapiens OX=9606 PE=4 SV=1;sp|P16401|H15_HUMAN Histone H1.5 OS=Homo sapiens OX=9606 GN=H1-5 PE=1 SV=3	2	2	2	1	1	33.9	5.8537	59	27.1	11306000
P62310	P62310	U6 snRNA-associated Sm-like protein LSm3	LSM3	sp|P62310|LSM3_HUMAN U6 snRNA-associated Sm-like protein LSm3 OS=Homo sapiens OX=9606 GN=LSM3 PE=1 SV=2	1	1	1	1	1	20.6	11.845	102	20.6	11297000
A0A024QZP1;B4DHY1;Q53F48;A0A024QZK8;P31942	A0A024QZP1;B4DHY1;Q53F48;A0A024QZK8;P31942	Heterogeneous nuclear ribonucleoprotein H3 (2H9), isoform CRA_b	HNRPH3	tr|A0A024QZP1|A0A024QZP1_HUMAN Heterogeneous nuclear ribonucleoprotein H3 (2H9), isoform CRA_b OS=Homo sapiens OX=9606 GN=HNRPH3 PE=4 SV=1;tr|B4DHY1|B4DHY1_HUMAN cDNA FLJ57726, highly similar to Heterogeneous nuclear ribonucleoprotein H3 OS=Homo sapiens OX	5	1	1	1	1	6.5	22.322	215	6.5	11204000
P62306	P62306	Small nuclear ribonucleoprotein F	SNRPF	sp|P62306|RUXF_HUMAN Small nuclear ribonucleoprotein F OS=Homo sapiens OX=9606 GN=SNRPF PE=1 SV=1	1	1	1	1	1	15.1	9.7251	86	15.1	10789000
P07305	P07305	Histone H1.0	H1-0	sp|P07305|H10_HUMAN Histone H1.0 OS=Homo sapiens OX=9606 GN=H1-0 PE=1 SV=3	1	1	1	1	1	6.7	20.863	194	6.7	10550000
E9PRI2;E7ESM3;B4DT09;Q7L2H7	E9PRI2;E7ESM3;B4DT09;Q7L2H7	Eukaryotic translation initiation factor 3 subunit M	EIF3M	tr|E9PRI2|E9PRI2_HUMAN Eukaryotic translation initiation factor 3 subunit M OS=Homo sapiens OX=9606 GN=EIF3M PE=1 SV=1;tr|E7ESM3|E7ESM3_HUMAN Eukaryotic translation initiation factor 3 subunit M OS=Homo sapiens OX=9606 GN=EIF3M PE=1 SV=1;tr|B4DT09|B4DT09_H	4	1	1	1	1	30.5	6.382	59	30.5	10423000
A0A087WYR0;P09132	A0A087WYR0;P09132	Signal recognition particle 19 kDa protein	SRP19	tr|A0A087WYR0|A0A087WYR0_HUMAN Signal recognition particle 19 kDa protein OS=Homo sapiens OX=9606 GN=SRP19 PE=1 SV=1;sp|P09132|SRP19_HUMAN Signal recognition particle 19 kDa protein OS=Homo sapiens OX=9606 GN=SRP19 PE=1 SV=3	2	1	1	1	1	12.5	13.654	120	12.5	10345000
Q86U42;B4DEH8;G3V4T2	Q86U42;B4DEH8;G3V4T2	Polyadenylate-binding protein 2	PABPN1	sp|Q86U42|PABP2_HUMAN Polyadenylate-binding protein 2 OS=Homo sapiens OX=9606 GN=PABPN1 PE=1 SV=3;tr|B4DEH8|B4DEH8_HUMAN Polyadenylate-binding protein 2 OS=Homo sapiens OX=9606 GN=PABPN1 PE=1 SV=1;tr|G3V4T2|G3V4T2_HUMAN Polyadenylate-binding protein 2 OS=H	3	2	2	1	1	7.8	32.749	306	5.2	10280000
B2RNR6;Q96KR1;A8K849;B3KVS4;B3KP82;Q05D65	B2RNR6;Q96KR1;A8K849	Zinc finger RNA binding protein	ZFR	tr|B2RNR6|B2RNR6_HUMAN Zinc finger RNA binding protein OS=Homo sapiens OX=9606 GN=ZFR PE=2 SV=1;sp|Q96KR1|ZFR_HUMAN Zinc finger RNA-binding protein OS=Homo sapiens OX=9606 GN=ZFR PE=1 SV=2;tr|A8K849|A8K849_HUMAN cDNA FLJ75527, highly similar to Homo sapien	6	4	4	2	2	5	117.01	1074	2.4	10024000
B3KRQ1;B4DNH8;V9HW65;A0A024R5Z7;P07355;A6NMY6	B3KRQ1;B4DNH8;V9HW65;A0A024R5Z7;P07355;A6NMY6	Annexin		tr|B3KRQ1|B3KRQ1_HUMAN Annexin OS=Homo sapiens OX=9606 PE=2 SV=1;tr|B4DNH8|B4DNH8_HUMAN Annexin OS=Homo sapiens OX=9606 PE=2 SV=1;tr|V9HW65|V9HW65_HUMAN Annexin OS=Homo sapiens OX=9606 GN=HEL-S-270 PE=2 SV=1;tr|A0A024R5Z7|A0A024R5Z7_HUMAN Annexin OS=Homo s	6	1	1	1	1	5.5	20.933	181	5.5	9860300
Q8IY71;I3L0E3;Q9Y2R5	Q8IY71;I3L0E3;Q9Y2R5	MRPS17 protein (Fragment)	MRPS17	tr|Q8IY71|Q8IY71_HUMAN MRPS17 protein (Fragment) OS=Homo sapiens OX=9606 GN=MRPS17 PE=2 SV=1;tr|I3L0E3|I3L0E3_HUMAN HCG1984214, isoform CRA_a OS=Homo sapiens OX=9606 GN=hCG_1984214 PE=4 SV=1;sp|Q9Y2R5|RT17_HUMAN 28S ribosomal protein S17, mitochondrial OS=	3	1	1	1	1	7.7	15.707	142	7.7	9642500
A0A087X2D0;B2R6F3;P84103	A0A087X2D0;B2R6F3;P84103	Serine/arginine-rich-splicing factor 3	SRSF3	tr|A0A087X2D0|A0A087X2D0_HUMAN Serine/arginine-rich-splicing factor 3 OS=Homo sapiens OX=9606 GN=SRSF3 PE=1 SV=1;tr|B2R6F3|B2R6F3_HUMAN Epididymis secretory sperm binding protein OS=Homo sapiens OX=9606 GN=SFRS3 PE=2 SV=1;sp|P84103|SRSF3_HUMAN Serine/argin	3	2	2	2	2	30.5	10.32	95	30.5	9577200
F6RFD5;V9HWA6;P60981	F6RFD5;V9HWA6;P60981	Destrin	DSTN	tr|F6RFD5|F6RFD5_HUMAN Destrin OS=Homo sapiens OX=9606 GN=DSTN PE=1 SV=1;tr|V9HWA6|V9HWA6_HUMAN Epididymis luminal protein 32 OS=Homo sapiens OX=9606 GN=HEL32 PE=2 SV=1;sp|P60981|DEST_HUMAN Destrin OS=Homo sapiens OX=9606 GN=DSTN PE=1 SV=3	3	1	1	1	1	8.9	15.397	135	8.9	9330100
Q6FHM6;P55769	Q6FHM6;P55769	Ribonucloprotein	NHP2L1	tr|Q6FHM6|Q6FHM6_HUMAN Ribonucloprotein OS=Homo sapiens OX=9606 GN=NHP2L1 PE=2 SV=1;sp|P55769|NH2L1_HUMAN NHP2-like protein 1 OS=Homo sapiens OX=9606 GN=SNU13 PE=1 SV=3	2	1	1	1	1	6.2	14.173	128	6.2	9285100
G3V1Y7;F8W1R7;G3V1V0;P60660	G3V1Y7;F8W1R7;G3V1V0;P60660	Myosin light polypeptide 6	MYL6	tr|G3V1Y7|G3V1Y7_HUMAN Myosin light polypeptide 6 OS=Homo sapiens OX=9606 GN=MYL6 PE=1 SV=1;tr|F8W1R7|F8W1R7_HUMAN Myosin light polypeptide 6 OS=Homo sapiens OX=9606 GN=MYL6 PE=1 SV=1;tr|G3V1V0|G3V1V0_HUMAN Myosin light polypeptide 6 OS=Homo sapiens OX=960	4	1	1	1	1	10.4	13.159	115	10.4	9248800
A0A0F7L0Q8;A0A0F7L1S3;A0A0F7KYT8;P51114;C9JYQ6;A0A0F7L2Z7;C9JAJ4;E9PFF5;B4DM21;B4DXZ6	A0A0F7L0Q8;A0A0F7L1S3;A0A0F7KYT8;P51114;C9JYQ6;A0A0F7L2Z7;C9JAJ4;E9PFF5;B4DM21;B4DXZ6	Fragile X mental retardation autosomal homolog variant p5FK	FXR1	tr|A0A0F7L0Q8|A0A0F7L0Q8_HUMAN Fragile X mental retardation autosomal homolog variant p5FK OS=Homo sapiens OX=9606 GN=FXR1 PE=2 SV=1;tr|A0A0F7L1S3|A0A0F7L1S3_HUMAN Fragile X mental retardation autosomal homolog variant p4K OS=Homo sapiens OX=9606 GN=FXR1 P	10	2	2	1	1	3.5	67.27	595	1.3	8695000
Q92522	Q92522	Histone H1.10	H1-10	sp|Q92522|H1X_HUMAN Histone H1.10 OS=Homo sapiens OX=9606 GN=H1-10 PE=1 SV=1	1	2	2	1	1	13.6	22.487	213	8.5	8680600
Q7Z5Y0;B4DS01;B4DEP6;E7EX17;B4DRM3;P23588	Q7Z5Y0;B4DS01;B4DEP6;E7EX17;B4DRM3;P23588	eIF4B protein (Fragment)	EIF4B	tr|Q7Z5Y0|Q7Z5Y0_HUMAN eIF4B protein (Fragment) OS=Homo sapiens OX=9606 GN=EIF4B PE=2 SV=1;tr|B4DS01|B4DS01_HUMAN cDNA FLJ59402, highly similar to Eukaryotic translation initiation factor 4B OS=Homo sapiens OX=9606 PE=2 SV=1;tr|B4DEP6|B4DEP6_HUMAN cDNA FLJ	6	3	3	2	2	13.2	39.217	349	9.5	8486200
Q6ZTI3;Q15046;H3BRC9	Q6ZTI3;Q15046;H3BRC9	cDNA FLJ44621 fis, clone BRACE2016896, highly similar to Lysyl-tRNA synthetase		tr|Q6ZTI3|Q6ZTI3_HUMAN cDNA FLJ44621 fis, clone BRACE2016896, highly similar to Lysyl-tRNA synthetase OS=Homo sapiens OX=9606 PE=2 SV=1;sp|Q15046|SYK_HUMAN Lysine--tRNA ligase OS=Homo sapiens OX=9606 GN=KARS1 PE=1 SV=3;tr|H3BRC9|H3BRC9_HUMAN Lysine--tRNA l	3	2	2	1	1	6.4	48.421	423	2.1	8233300
Q9UHX1;A0A0J9YYL3;A0A0J9YXJ8;A0A0J9YVP6;A0A0J9YXX5	Q9UHX1;A0A0J9YYL3;A0A0J9YXJ8;A0A0J9YVP6;A0A0J9YXX5	Poly(U)-binding-splicing factor PUF60	PUF60	sp|Q9UHX1|PUF60_HUMAN Poly(U)-binding-splicing factor PUF60 OS=Homo sapiens OX=9606 GN=PUF60 PE=1 SV=1;tr|A0A0J9YYL3|A0A0J9YYL3_HUMAN Poly(U)-binding-splicing factor PUF60 (Fragment) OS=Homo sapiens OX=9606 GN=PUF60 PE=1 SV=1;tr|A0A0J9YXJ8|A0A0J9YXJ8_HUMAN	5	2	2	1	1	8.4	59.875	559	2.9	8230100
A0A024RD92;B4DYK9;B7ZMH1;F5H1N7;B7ZVZ4;B2RWN6;Q6ZU35	A0A024RD92;B4DYK9;B7ZMH1;F5H1N7;B7ZVZ4;B2RWN6;Q6ZU35	HCG39854, isoform CRA_a	hCG_39854	tr|A0A024RD92|A0A024RD92_HUMAN HCG39854, isoform CRA_a OS=Homo sapiens OX=9606 GN=hCG_39854 PE=4 SV=1;tr|B4DYK9|B4DYK9_HUMAN cDNA FLJ60370, weakly similar to Homo sapiens retinitis pigmentosa GTPase regulator (RPGR), transcript variant C, mRNA OS=Homo sapi	7	1	1	1	1	1.1	75.432	701	1.1	8080700
B2R6X6;A0A024QZS4;P30405	B2R6X6;A0A024QZS4;P30405	Peptidyl-prolyl cis-trans isomerase		tr|B2R6X6|B2R6X6_HUMAN Peptidyl-prolyl cis-trans isomerase OS=Homo sapiens OX=9606 PE=2 SV=1;tr|A0A024QZS4|A0A024QZS4_HUMAN Peptidyl-prolyl cis-trans isomerase OS=Homo sapiens OX=9606 GN=PPIF PE=3 SV=1;sp|P30405|PPIF_HUMAN Peptidyl-prolyl cis-trans isomera	3	1	1	1	1	4.8	22.039	207	4.8	7907600
H3BQZ7;Q1KMD3	H3BQZ7;Q1KMD3	HCG2044799	HNRNPUL2-BSCL2	tr|H3BQZ7|H3BQZ7_HUMAN HCG2044799 OS=Homo sapiens OX=9606 GN=HNRNPUL2-BSCL2 PE=4 SV=1;sp|Q1KMD3|HNRL2_HUMAN Heterogeneous nuclear ribonucleoprotein U-like protein 2 OS=Homo sapiens OX=9606 GN=HNRNPUL2 PE=1 SV=1	2	1	1	1	1	1.9	84.69	746	1.9	7693300
G3V3A4;B4DEG7;Q13573;G3V5R3;Q9ULA6;Q0D2M5;Q6P151;G3V4X8;B7Z9X2;B4DY36;A0A024R6E3;Q6I9S2	G3V3A4;B4DEG7;Q13573;G3V5R3;Q9ULA6;Q0D2M5;Q6P151;G3V4X8;B7Z9X2;B4DY36;A0A024R6E3;Q6I9S2	SNW domain-containing protein 1	SNW1	tr|G3V3A4|G3V3A4_HUMAN SNW domain-containing protein 1 OS=Homo sapiens OX=9606 GN=SNW1 PE=1 SV=1;tr|B4DEG7|B4DEG7_HUMAN cDNA FLJ59238, highly similar to SNW domain-containing protein 1 OS=Homo sapiens OX=9606 PE=2 SV=1;sp|Q13573|SNW1_HUMAN SNW domain-conta	12	2	2	1	1	5.6	65.391	571	3.9	7560000
B3KRK8;B0YJC4;V9HWE1;Q53HU8;P08670;B0YJC5;A0A1B0GTT5;B4DUI0;Q9H319;Q53SB5;Q45VM8;Q45VM7;Q45VM6;L7RDA5;A5Z217;A0A384NPX1;P17661	B3KRK8;B0YJC4;V9HWE1;Q53HU8;P08670;B0YJC5	cDNA FLJ34494 fis, clone HLUNG2005030, highly similar to VIMENTIN		tr|B3KRK8|B3KRK8_HUMAN cDNA FLJ34494 fis, clone HLUNG2005030, highly similar to VIMENTIN OS=Homo sapiens OX=9606 PE=2 SV=1;tr|B0YJC4|B0YJC4_HUMAN Vimentin OS=Homo sapiens OX=9606 GN=VIM PE=1 SV=1;tr|V9HWE1|V9HWE1_HUMAN Epididymis luminal protein 113 OS=Hom	17	3	3	1	1	10.1	46.976	407	2.7	7295500
E9PB61;Q86V81	E9PB61;Q86V81	THO complex subunit 4	ALYREF	tr|E9PB61|E9PB61_HUMAN THO complex subunit 4 OS=Homo sapiens OX=9606 GN=ALYREF PE=1 SV=1;sp|Q86V81|THOC4_HUMAN THO complex subunit 4 OS=Homo sapiens OX=9606 GN=ALYREF PE=1 SV=3	2	1	1	1	1	6.8	27.557	264	6.8	6969500
B4DW90;Q53HM6;B3KY12;A8K7V1;A8K566;Q12874	B4DW90;Q53HM6;B3KY12;A8K7V1;A8K566;Q12874	cDNA FLJ58737, highly similar to Splicing factor 3A subunit 3		tr|B4DW90|B4DW90_HUMAN cDNA FLJ58737, highly similar to Splicing factor 3A subunit 3 OS=Homo sapiens OX=9606 PE=2 SV=1;tr|Q53HM6|Q53HM6_HUMAN Splicing factor 3a, subunit 3 variant (Fragment) OS=Homo sapiens OX=9606 PE=2 SV=1;tr|B3KY12|B3KY12_HUMAN cDNA FLJ	6	1	1	1	1	2	52.427	448	2	6684100
A0A075B7F4;B4E312;Q92804	A0A075B7F4;B4E312;Q92804	TATA-binding protein-associated factor 2N (Fragment)	TAF15	tr|A0A075B7F4|A0A075B7F4_HUMAN TATA-binding protein-associated factor 2N (Fragment) OS=Homo sapiens OX=9606 GN=TAF15 PE=1 SV=1;tr|B4E312|B4E312_HUMAN cDNA FLJ53422, highly similar to TATA-binding protein-associated factor 2N OS=Homo sapiens OX=9606 PE=2 SV	3	1	1	1	1	4.7	21.223	214	4.7	6677600
I3L3H2;A0A024R8W0;P38919	I3L3H2;A0A024R8W0;P38919	Eukaryotic initiation factor 4A-III	EIF4A3	tr|I3L3H2|I3L3H2_HUMAN Eukaryotic initiation factor 4A-III OS=Homo sapiens OX=9606 GN=EIF4A3 PE=1 SV=2;tr|A0A024R8W0|A0A024R8W0_HUMAN DEAD (Asp-Glu-Ala-Asp) box polypeptide 48, isoform CRA_a OS=Homo sapiens OX=9606 GN=DDX48 PE=3 SV=1;sp|P38919|IF4A3_HUMAN	3	1	1	1	1	3.3	44.511	390	3.3	6422200
Q7LAX7;Q8TAE8	Q7LAX7;Q8TAE8	CKII beta binding protein 2		tr|Q7LAX7|Q7LAX7_HUMAN CKII beta binding protein 2 OS=Homo sapiens OX=9606 PE=2 SV=1;sp|Q8TAE8|G45IP_HUMAN Growth arrest and DNA damage-inducible proteins-interacting protein 1 OS=Homo sapiens OX=9606 GN=GADD45GIP1 PE=1 SV=1	2	1	1	1	1	16.1	14.494	124	16.1	6368000
F5H124;F5H6N1;A0A023T6R1;Q96A72	F5H124;F5H6N1;A0A023T6R1;Q96A72	Protein mago nashi homolog 2	MAGOHB	tr|F5H124|F5H124_HUMAN Protein mago nashi homolog 2 OS=Homo sapiens OX=9606 GN=MAGOHB PE=1 SV=1;tr|F5H6N1|F5H6N1_HUMAN Protein mago nashi homolog 2 OS=Homo sapiens OX=9606 GN=MAGOHB PE=1 SV=1;tr|A0A023T6R1|A0A023T6R1_HUMAN Mago nashi protein OS=Homo sapien	4	1	1	1	1	11.1	9.4928	81	11.1	6195600
C9J5L1;B4DK81;E7EW00;E7ET15;O15042	C9J5L1;B4DK81;E7EW00;E7ET15;O15042	U2 snRNP-associated SURP motif-containing protein (Fragment)	U2SURP	tr|C9J5L1|C9J5L1_HUMAN U2 snRNP-associated SURP motif-containing protein (Fragment) OS=Homo sapiens OX=9606 GN=U2SURP PE=1 SV=1;tr|B4DK81|B4DK81_HUMAN cDNA FLJ60621 OS=Homo sapiens OX=9606 PE=2 SV=1;tr|E7EW00|E7EW00_HUMAN U2 snRNP-associated SURP motif-con	5	1	1	1	1	6.2	17.742	161	6.2	6067500
A0A087WWU8;B2RDE1;A0A0S2Z4I4;A0A0S2Z4G4;D6R904;A0A0S2Z4G8;A0A494C0G0;Q5HYB6;J3KN67;H0YL80;H0YKX5;H0YKP3;A0A2R8YEU4;A0A2R8YGX3;Q8NAG3;B4DGC2;Q8TCG4;B4DWT5;A0A494C0P6;A0A2R8YH90;A0A2R8YE05;B4DVY2;Q8NAH0;Q15657;Q1ZYL5;K7ENT6;F5H7S3;D9YZV7;V9HW56;H7BYY1;H0YKJ4;H0YK48;B7Z722;A0A2R8YHD2;A0A2R8Y5V9;A0A494BZZ2;B7Z596;Q5TCU3;D9YZV5;D9YZV4;A0A0S2Z4G6;A0A0K0K1I0;A0A024R5W6;A0A2R2Y2Q3;Q6ZN40;M1VPF4;P67936;P0…	A0A087WWU8;B2RDE1;A0A0S2Z4I4;A0A0S2Z4G4;D6R904;A0A0S2Z4G8;A0A494C0G0;Q5HYB6;J3KN67	Tropomyosin alpha-3 chain	TPM3	tr|A0A087WWU8|A0A087WWU8_HUMAN Tropomyosin alpha-3 chain OS=Homo sapiens OX=9606 GN=TPM3 PE=1 SV=1;tr|B2RDE1|B2RDE1_HUMAN cDNA, FLJ96568, highly similar to Homo sapiens tropomyosin 3 (TPM3), mRNA OS=Homo sapiens OX=9606 PE=2 SV=1;tr|A0A0S2Z4I4|A0A0S2Z4I4_H	55	5	3	2	2	23.8	26.42	227	9.7	6023700
H0YLW7;H0YMW8;H0YNF3;H0YMR6;H0YLE6;H0YL55;H7BXE3;Q9NWH9	H0YLW7;H0YMW8;H0YNF3;H0YMR6;H0YLE6;H0YL55;H7BXE3;Q9NWH9	SAFB-like transcription modulator	SLTM	tr|H0YLW7|H0YLW7_HUMAN SAFB-like transcription modulator OS=Homo sapiens OX=9606 GN=SLTM PE=1 SV=1;tr|H0YMW8|H0YMW8_HUMAN SAFB-like transcription modulator OS=Homo sapiens OX=9606 GN=SLTM PE=1 SV=1;tr|H0YNF3|H0YNF3_HUMAN SAFB-like transcription modulator (	8	2	2	1	1	32.3	6.6127	62	30.6	5928600
Q549C5;Q53GB0;Q9NS69	Q549C5;Q53GB0;Q9NS69	HCG2010808, isoform CRA_a	MST065	tr|Q549C5|Q549C5_HUMAN HCG2010808, isoform CRA_a OS=Homo sapiens OX=9606 GN=MST065 PE=1 SV=1;tr|Q53GB0|Q53GB0_HUMAN Mitochondrial import receptor Tom22 variant (Fragment) OS=Homo sapiens OX=9606 PE=2 SV=1;sp|Q9NS69|TOM22_HUMAN Mitochondrial import receptor	3	1	1	1	1	14.8	15.521	142	14.8	5901100
Q14820;F8WEV5;B4DSE4;A0A024R588;A0A024R566;B4DJU4;A0A024R5D9;A0A024R572;Q15637	Q14820;F8WEV5;B4DSE4;A0A024R588;A0A024R566;B4DJU4;A0A024R5D9;A0A024R572;Q15637	Splicing factor 1, isoform CRA_b	SF1	tr|Q14820|Q14820_HUMAN Splicing factor 1, isoform CRA_b OS=Homo sapiens OX=9606 GN=SF1 PE=2 SV=1;tr|F8WEV5|F8WEV5_HUMAN Splicing factor 1 OS=Homo sapiens OX=9606 GN=SF1 PE=1 SV=1;tr|B4DSE4|B4DSE4_HUMAN cDNA FLJ54056, highly similar to Splicing factor 1 OS=	9	1	1	1	1	17.5	9.2877	80	17.5	5701600
B8ZZF8;A0A090N8Y5;Q9Y4Y9	B8ZZF8;A0A090N8Y5;Q9Y4Y9	U6 snRNA-associated Sm-like protein LSm5	LSM5	tr|B8ZZF8|B8ZZF8_HUMAN U6 snRNA-associated Sm-like protein LSm5 OS=Homo sapiens OX=9606 GN=LSM5 PE=1 SV=1;tr|A0A090N8Y5|A0A090N8Y5_HUMAN U6 snRNA-associated Sm-like protein LSm5 OS=Homo sapiens OX=9606 GN=LSM5 PE=3 SV=1;sp|Q9Y4Y9|LSM5_HUMAN U6 snRNA-associ	3	1	1	1	1	29.7	7.0202	64	29.7	5320100
Q9BRP8	Q9BRP8	Partner of Y14 and mago	PYM1	sp|Q9BRP8|PYM1_HUMAN Partner of Y14 and mago OS=Homo sapiens OX=9606 GN=PYM1 PE=1 SV=1	1	1	1	1	1	8.8	22.655	204	8.8	5243400
Q6AHX7;A8K489;Q15007	Q6AHX7;A8K489;Q15007	Uncharacterized protein DKFZp686F20131 (Fragment)	DKFZp686F20131	tr|Q6AHX7|Q6AHX7_HUMAN Uncharacterized protein DKFZp686F20131 (Fragment) OS=Homo sapiens OX=9606 GN=DKFZp686F20131 PE=2 SV=1;tr|A8K489|A8K489_HUMAN cDNA FLJ76151, highly similar to Homo sapiens Wilms tumor 1 associated protein (WTAP), transcript variant 1,	3	1	1	1	1	6.1	26.616	246	6.1	5236800
R9WQY1;A8MQB8;G3V0J0;X5D907;B4DZ17;R9WPL0;A0A087WXI3;X5DQX7;Q06787;A0A087X1M7;Q8IUI9;A0A087WWU4;A0A087WY29;B4DFH8;A0A0K0MJ24;Q8IXW7;Q59GC1;R9WNI0;W5ZQ92	R9WQY1;A8MQB8;G3V0J0;X5D907;B4DZ17;R9WPL0;A0A087WXI3;X5DQX7;Q06787	Fragile X mental retardation 1	FMR1	tr|R9WQY1|R9WQY1_HUMAN Fragile X mental retardation 1 OS=Homo sapiens OX=9606 GN=FMR1 PE=2 SV=1;tr|A8MQB8|A8MQB8_HUMAN Synaptic functional regulator FMR1 OS=Homo sapiens OX=9606 GN=FMR1 PE=1 SV=1;tr|G3V0J0|G3V0J0_HUMAN Fragile X mental retardation 1, isofo	19	3	3	2	2	5.8	63.981	566	4.2	5213700
Q12898;H3BSW3;H3BQF1;H3BQZ9;P07741	Q12898;H3BSW3;H3BQF1;H3BQZ9;P07741	Adenine phosphoribosyltransferase (Fragment)	APRT	tr|Q12898|Q12898_HUMAN Adenine phosphoribosyltransferase (Fragment) OS=Homo sapiens OX=9606 GN=APRT PE=4 SV=1;tr|H3BSW3|H3BSW3_HUMAN Adenine phosphoribosyltransferase OS=Homo sapiens OX=9606 GN=APRT PE=1 SV=1;tr|H3BQF1|H3BQF1_HUMAN Adenine phosphoribosyltr	5	1	1	1	1	36.7	3.4769	30	36.7	5158800
Q7Z406;M0QY43;B3KWH4;A0A2R8Y454;A0A2R8Y4C3;A0A0C4DFM8	Q7Z406;M0QY43;B3KWH4	Myosin-14	MYH14	sp|Q7Z406|MYH14_HUMAN Myosin-14 OS=Homo sapiens OX=9606 GN=MYH14 PE=1 SV=2;tr|M0QY43|M0QY43_HUMAN Myosin-14 (Fragment) OS=Homo sapiens OX=9606 GN=MYH14 PE=1 SV=8;tr|B3KWH4|B3KWH4_HUMAN cDNA FLJ43092 fis, clone COLON2002520, highly similar to Myosin-14 (Fra	6	4	4	1	1	2.5	227.87	1995	0.5	4955300
B4DF71	B4DF71	cDNA FLJ54597, highly similar to Amiloride-sensitive cation channel 2, neuronal		tr|B4DF71|B4DF71_HUMAN cDNA FLJ54597, highly similar to Amiloride-sensitive cation channel 2, neuronal OS=Homo sapiens OX=9606 PE=2 SV=1	1	1	1	1	1	2	44.202	392	2	4892000
Q53XC0;P05198	Q53XC0;P05198	Eukaryotic translation initiation factor 2, subunit 1 alpha, 35kDa, isoform CRA_a	EIF2S1	tr|Q53XC0|Q53XC0_HUMAN Eukaryotic translation initiation factor 2, subunit 1 alpha, 35kDa, isoform CRA_a OS=Homo sapiens OX=9606 GN=EIF2S1 PE=2 SV=1;sp|P05198|IF2A_HUMAN Eukaryotic translation initiation factor 2 subunit 1 OS=Homo sapiens OX=9606 GN=EIF2S1	2	1	1	1	1	3.8	36.112	315	3.8	4643500
P20700;A0A0D9SFY5;A0A0D9SFE5;Q6DC98;B4DZT3;E9PBF6	P20700;A0A0D9SFY5;A0A0D9SFE5;Q6DC98;B4DZT3;E9PBF6	Lamin-B1	LMNB1	sp|P20700|LMNB1_HUMAN Lamin-B1 OS=Homo sapiens OX=9606 GN=LMNB1 PE=1 SV=2;tr|A0A0D9SFY5|A0A0D9SFY5_HUMAN Lamin-B1 (Fragment) OS=Homo sapiens OX=9606 GN=LMNB1 PE=1 SV=1;tr|A0A0D9SFE5|A0A0D9SFE5_HUMAN Lamin B1, isoform CRA_a OS=Homo sapiens OX=9606 GN=LMNB1	6	2	2	1	1	3.2	66.408	586	1.5	4607400
B4E2D7;A8K8C3;K7EM46;Q86T90	B4E2D7;A8K8C3;K7EM46;Q86T90	cDNA FLJ59818		tr|B4E2D7|B4E2D7_HUMAN cDNA FLJ59818 OS=Homo sapiens OX=9606 PE=2 SV=1;tr|A8K8C3|A8K8C3_HUMAN cDNA FLJ75438 OS=Homo sapiens OX=9606 PE=2 SV=1;tr|K7EM46|K7EM46_HUMAN Protein hinderin (Fragment) OS=Homo sapiens OX=9606 GN=KIAA1328 PE=1 SV=1;sp|Q86T90|K1328_H	4	1	1	1	1	2.7	51.205	450	2.7	4521700
E7ETK0;A0A2R8Y849;A0A2R8YD14;P62847	E7ETK0;A0A2R8Y849;A0A2R8YD14;P62847	40S ribosomal protein S24	RPS24	tr|E7ETK0|E7ETK0_HUMAN 40S ribosomal protein S24 OS=Homo sapiens OX=9606 GN=RPS24 PE=1 SV=1;tr|A0A2R8Y849|A0A2R8Y849_HUMAN 40S ribosomal protein S24 OS=Homo sapiens OX=9606 GN=RPS24 PE=1 SV=1;tr|A0A2R8YD14|A0A2R8YD14_HUMAN 40S ribosomal protein S24 OS=Homo	4	1	1	1	1	6.1	15.197	131	6.1	4521000
B3KR24;D6RD67;D6R9R1;D6RDF7;A0A0S2Z5R4;A0A140VK29;Q9HCC0	B3KR24;D6RD67;D6R9R1;D6RDF7;A0A0S2Z5R4;A0A140VK29;Q9HCC0	cDNA FLJ33515 fis, clone BRAMY2005662, highly similar to Methylcrotonoyl-CoA carboxylase beta chain, mitochondrial		tr|B3KR24|B3KR24_HUMAN cDNA FLJ33515 fis, clone BRAMY2005662, highly similar to Methylcrotonoyl-CoA carboxylase beta chain, mitochondrial OS=Homo sapiens OX=9606 PE=2 SV=1;tr|D6RD67|D6RD67_HUMAN Methylcrotonoyl-CoA carboxylase beta chain, mitochondrial (Fr	7	1	1	1	1	8.8	24.718	226	8.8	4350400
Q53H37;Q9NZT1	Q53H37;Q9NZT1	Calmodulin-like skin protein variant (Fragment)		tr|Q53H37|Q53H37_HUMAN Calmodulin-like skin protein variant (Fragment) OS=Homo sapiens OX=9606 PE=2 SV=1;sp|Q9NZT1|CALL5_HUMAN Calmodulin-like protein 5 OS=Homo sapiens OX=9606 GN=CALML5 PE=1 SV=2	2	1	1	1	1	8.9	15.876	146	8.9	4172500
A8K1L8;J3KTL2;Q07955;J3QQV5;J3KSW7;B7Z570;Q59FA2	A8K1L8;J3KTL2;Q07955;J3QQV5;J3KSW7;B7Z570;Q59FA2	cDNA FLJ77645, highly similar to Homo sapiens splicing factor, arginine/serine-rich 1 (splicing factor 2, alternate splicing factor) (SFRS1), mRNA		tr|A8K1L8|A8K1L8_HUMAN cDNA FLJ77645, highly similar to Homo sapiens splicing factor, arginine/serine-rich 1 (splicing factor 2, alternate splicing factor) (SFRS1), mRNA OS=Homo sapiens OX=9606 PE=2 SV=1;tr|J3KTL2|J3KTL2_HUMAN Serine/arginine-rich-splicing	7	3	3	2	2	11.3	27.688	248	7.7	4092100
F5GWN1;J3KRP6;J3QS72;X6R3J2;J3QQM2;J3KT74;J3QQW2;Q4VAX0;Q4VAX2;A8K0E5;A0A024RC40;A4PIW0;A4PIV8;A4PIV9;A4PIV7;Q15532	F5GWN1;J3KRP6;J3QS72;X6R3J2;J3QQM2;J3KT74;J3QQW2;Q4VAX0;Q4VAX2;A8K0E5;A0A024RC40;A4PIW0;A4PIV8;A4PIV9;A4PIV7;Q15532	Protein SSXT	SS18	tr|F5GWN1|F5GWN1_HUMAN Protein SSXT OS=Homo sapiens OX=9606 GN=SS18 PE=1 SV=2;tr|J3KRP6|J3KRP6_HUMAN Protein SSXT OS=Homo sapiens OX=9606 GN=SS18 PE=1 SV=1;tr|J3QS72|J3QS72_HUMAN Protein SSXT OS=Homo sapiens OX=9606 GN=SS18 PE=1 SV=1;tr|X6R3J2|X6R3J2_HUMAN	16	1	1	1	1	19.5	4.3871	41	19.5	4075200
Q2F840;Q53YD7;P26641	Q2F840;Q53YD7;P26641	Eukaryotic translation elongation factor 1 gamma (Fragment)		tr|Q2F840|Q2F840_HUMAN Eukaryotic translation elongation factor 1 gamma (Fragment) OS=Homo sapiens OX=9606 PE=2 SV=1;tr|Q53YD7|Q53YD7_HUMAN EEF1G protein OS=Homo sapiens OX=9606 GN=EEF1G PE=2 SV=1;sp|P26641|EF1G_HUMAN Elongation factor 1-gamma OS=Homo sapi	3	1	1	1	1	37.7	6.8826	61	37.7	3876900
E9PIR3;Q9Y5J9	E9PIR3;Q9Y5J9	Mitochondrial import inner membrane translocase subunit	TIMM8B	tr|E9PIR3|E9PIR3_HUMAN Mitochondrial import inner membrane translocase subunit OS=Homo sapiens OX=9606 GN=TIMM8B PE=1 SV=1;sp|Q9Y5J9|TIM8B_HUMAN Mitochondrial import inner membrane translocase subunit Tim8 B OS=Homo sapiens OX=9606 GN=TIMM8B PE=1 SV=1	2	1	1	1	1	40.6	3.4488	32	40.6	3792400
A8K3M9;Q13242	A8K3M9;Q13242	cDNA FLJ76387, highly similar to Homo sapiens splicing factor, arginine/serine-rich 9 (SFRS9), mRNA		tr|A8K3M9|A8K3M9_HUMAN cDNA FLJ76387, highly similar to Homo sapiens splicing factor, arginine/serine-rich 9 (SFRS9), mRNA OS=Homo sapiens OX=9606 PE=2 SV=1;sp|Q13242|SRSF9_HUMAN Serine/arginine-rich splicing factor 9 OS=Homo sapiens OX=9606 GN=SRSF9 PE=1	2	1	1	1	1	3.2	25.514	221	3.2	3790300
I3L276;I3L4P8;A0A1B0GXH0;I3L463;I3L159;I3L1F5;Q6IBP2;Q6FHB5;Q53HF1;B3KSE0;P30519	I3L276;I3L4P8;A0A1B0GXH0;I3L463;I3L159;I3L1F5;Q6IBP2;Q6FHB5;Q53HF1;B3KSE0;P30519	Heme oxygenase 2 (Fragment)	HMOX2	tr|I3L276|I3L276_HUMAN Heme oxygenase 2 (Fragment) OS=Homo sapiens OX=9606 GN=HMOX2 PE=1 SV=1;tr|I3L4P8|I3L4P8_HUMAN Heme oxygenase 2 (Fragment) OS=Homo sapiens OX=9606 GN=HMOX2 PE=1 SV=8;tr|A0A1B0GXH0|A0A1B0GXH0_HUMAN Heme oxygenase 2 (Fragment) OS=Homo s	11	1	1	1	1	14.5	12.647	110	14.5	3786500
Q8TAS6;G3XAI2;P07942	Q8TAS6;G3XAI2;P07942	LAMB1 protein (Fragment)	LAMB1	tr|Q8TAS6|Q8TAS6_HUMAN LAMB1 protein (Fragment) OS=Homo sapiens OX=9606 GN=LAMB1 PE=2 SV=2;tr|G3XAI2|G3XAI2_HUMAN Laminin subunit beta-1 OS=Homo sapiens OX=9606 GN=LAMB1 PE=1 SV=1;sp|P07942|LAMB1_HUMAN Laminin subunit beta-1 OS=Homo sapiens OX=9606 GN=LAMB	3	1	1	1	1	0.6	118.91	1083	0.6	3688200
Q7Z780;P0DN76;B5BU08;REV__Q86Y38;Q01081;Q86Y38	Q7Z780;P0DN76;B5BU08;REV__Q86Y38;Q01081;Q86Y38	U2 small nuclear RNA auxiliary factor 1	U2AF1	tr|Q7Z780|Q7Z780_HUMAN U2 small nuclear RNA auxiliary factor 1 OS=Homo sapiens OX=9606 GN=U2AF1 PE=2 SV=1;sp|P0DN76|U2AF5_HUMAN Splicing factor U2AF 35 kDa subunit-like protein OS=Homo sapiens OX=9606 GN=U2AF1L5 PE=1 SV=1;tr|B5BU08|B5BU08_HUMAN U2 small nu	6	1	1	1	1	7.8	19.814	167	7.8	3597300
B4DUG4;K7ELG9;Q3MHD2	B4DUG4;K7ELG9;Q3MHD2	cDNA FLJ51308		tr|B4DUG4|B4DUG4_HUMAN cDNA FLJ51308 OS=Homo sapiens OX=9606 PE=2 SV=1;tr|K7ELG9|K7ELG9_HUMAN Protein LSM12 homolog OS=Homo sapiens OX=9606 GN=LSM12 PE=1 SV=1;sp|Q3MHD2|LSM12_HUMAN Protein LSM12 homolog OS=Homo sapiens OX=9606 GN=LSM12 PE=1 SV=2	3	1	1	1	1	15	12.508	113	15	3579400
X6RDQ1;H7BZX2;Q96E52	X6RDQ1;H7BZX2;Q96E52	Metalloendopeptidase OMA1, mitochondrial (Fragment)	OMA1	tr|X6RDQ1|X6RDQ1_HUMAN Metalloendopeptidase OMA1, mitochondrial (Fragment) OS=Homo sapiens OX=9606 GN=OMA1 PE=1 SV=7;tr|H7BZX2|H7BZX2_HUMAN Metalloendopeptidase OMA1, mitochondrial (Fragment) OS=Homo sapiens OX=9606 GN=OMA1 PE=1 SV=1;sp|Q96E52|OMA1_HUMAN M	3	1	1	1	1	2.2	37.3	325	2.2	3578800
Q6IBK5;P35269;B4DDB5;B4DXY2;M0QXD6;M0R0Z3	Q6IBK5;P35269;B4DDB5;B4DXY2;M0QXD6	Transcription initiation factor IIF subunit alpha	GTF2F1	tr|Q6IBK5|Q6IBK5_HUMAN Transcription initiation factor IIF subunit alpha OS=Homo sapiens OX=9606 GN=GTF2F1 PE=2 SV=1;sp|P35269|T2FA_HUMAN General transcription factor IIF subunit 1 OS=Homo sapiens OX=9606 GN=GTF2F1 PE=1 SV=2;tr|B4DDB5|B4DDB5_HUMAN Transcri	6	3	3	1	1	7.9	58.226	517	3.1	3493300
J3QSY4;D6RC52;D6RCB9;Q9NX24	J3QSY4;D6RC52;D6RCB9;Q9NX24	Ribonucloprotein	NHP2	tr|J3QSY4|J3QSY4_HUMAN Ribonucloprotein OS=Homo sapiens OX=9606 GN=NHP2 PE=1 SV=1;tr|D6RC52|D6RC52_HUMAN Ribonucloprotein (Fragment) OS=Homo sapiens OX=9606 GN=NHP2 PE=1 SV=1;tr|D6RCB9|D6RCB9_HUMAN Ribonucloprotein (Fragment) OS=Homo sapiens OX=9606 GN=NHP	4	1	1	1	1	18.9	10.071	90	18.9	3451200
E9PL01;B4DDB9;A0A087WUC6;E9PI68;Q15005	E9PL01;B4DDB9;A0A087WUC6;E9PI68;Q15005	Signal peptidase complex subunit 2	SPCS2	tr|E9PL01|E9PL01_HUMAN Signal peptidase complex subunit 2 OS=Homo sapiens OX=9606 GN=SPCS2 PE=1 SV=1;tr|B4DDB9|B4DDB9_HUMAN cDNA FLJ56339, highly similar to Signal peptidase complex subunit 2 OS=Homo sapiens OX=9606 PE=2 SV=1;tr|A0A087WUC6|A0A087WUC6_HUMAN	5	1	1	1	1	5.7	17.027	157	5.7	3339600
Q59HB8;A0A087WY61;A0A024R5M9;Q4LE64;Q14980;Q7Z757;A0A024R5G4;Q9UNL7;Q3SYK8;F5H6Y5;F5H4J1;A8K394;Q96HN5;H0YFY6	Q59HB8;A0A087WY61;A0A024R5M9;Q4LE64;Q14980;Q7Z757;A0A024R5G4	Nuclear mitotic apparatus protein 1 variant (Fragment)		tr|Q59HB8|Q59HB8_HUMAN Nuclear mitotic apparatus protein 1 variant (Fragment) OS=Homo sapiens OX=9606 PE=2 SV=1;tr|A0A087WY61|A0A087WY61_HUMAN Nuclear mitotic apparatus protein 1 OS=Homo sapiens OX=9606 GN=NUMA1 PE=1 SV=1;tr|A0A024R5M9|A0A024R5M9_HUMAN Nuc	14	3	3	1	1	2	178.08	1585	0.8	3173900
E9PQI8;B4DP43;O43290	E9PQI8;B4DP43;O43290	U4/U6.U5 tri-snRNP-associated protein 1	SART1	tr|E9PQI8|E9PQI8_HUMAN U4/U6.U5 tri-snRNP-associated protein 1 OS=Homo sapiens OX=9606 GN=SART1 PE=1 SV=1;tr|B4DP43|B4DP43_HUMAN cDNA FLJ51016, highly similar to U4/U6.U5 tri-snRNP-associated protein 1 OS=Homo sapiens OX=9606 PE=2 SV=1;sp|O43290|SNUT1_HUMA	3	1	1	1	1	12.2	17.541	164	12.2	2928200
B2RDN4;A8K3R2;Q14137	B2RDN4;A8K3R2;Q14137	Ribosome biogenesis protein BOP1	BOP1	tr|B2RDN4|B2RDN4_HUMAN Ribosome biogenesis protein BOP1 OS=Homo sapiens OX=9606 GN=BOP1 PE=2 SV=1;tr|A8K3R2|A8K3R2_HUMAN Ribosome biogenesis protein BOP1 OS=Homo sapiens OX=9606 GN=BOP1 PE=2 SV=1;sp|Q14137|BOP1_HUMAN Ribosome biogenesis protein BOP1 OS=Hom	3	1	1	1	1	1.9	83.586	746	1.9	2814600
D6RGK8;D6R909;D6RAU2;E9PD14;B4E0C3;D6RBD0;B4DWC6;D6RFX4;D6RFZ9;B4DVD2;D6RHH4;D6R9Z1;D6RAC2;D6R9L0;E9KL35;D6REE5;P63244	D6RGK8;D6R909;D6RAU2;E9PD14;B4E0C3;D6RBD0;B4DWC6;D6RFX4;D6RFZ9;B4DVD2;D6RHH4;D6R9Z1;D6RAC2;D6R9L0;E9KL35;D6REE5;P63244	Receptor of-activated protein C kinase 1	RACK1	tr|D6RGK8|D6RGK8_HUMAN Receptor of-activated protein C kinase 1 OS=Homo sapiens OX=9606 GN=RACK1 PE=1 SV=1;tr|D6R909|D6R909_HUMAN Receptor of-activated protein C kinase 1 OS=Homo sapiens OX=9606 GN=RACK1 PE=1 SV=1;tr|D6RAU2|D6RAU2_HUMAN Receptor of-activat	17	1	1	1	1	14.1	8.1444	71	14.1	2777200
Q15050	Q15050	Ribosome biogenesis regulatory protein homolog	RRS1	sp|Q15050|RRS1_HUMAN Ribosome biogenesis regulatory protein homolog OS=Homo sapiens OX=9606 GN=RRS1 PE=1 SV=2	1	1	1	1	1	3.3	41.193	365	3.3	2763500
B4DFL1;E9PEX6;B4DMK9;A0A024R713;P09622	B4DFL1;E9PEX6;B4DMK9;A0A024R713;P09622	Dihydrolipoyl dehydrogenase		tr|B4DFL1|B4DFL1_HUMAN Dihydrolipoyl dehydrogenase OS=Homo sapiens OX=9606 PE=2 SV=1;tr|E9PEX6|E9PEX6_HUMAN Dihydrolipoyl dehydrogenase OS=Homo sapiens OX=9606 GN=DLD PE=1 SV=1;tr|B4DMK9|B4DMK9_HUMAN Dihydrolipoyl dehydrogenase OS=Homo sapiens OX=9606 PE=2	5	1	1	1	1	2.4	48.899	459	2.4	2708400
Q2YDB3;A0A140VJQ7;O43422	Q2YDB3;A0A140VJQ7;O43422	Protein-kinase, interferon-inducible double stranded RNA dependent inhibitor, repressor of (P58 repressor)	PRKRIR	tr|Q2YDB3|Q2YDB3_HUMAN Protein-kinase, interferon-inducible double stranded RNA dependent inhibitor, repressor of (P58 repressor) OS=Homo sapiens OX=9606 GN=PRKRIR PE=2 SV=1;tr|A0A140VJQ7|A0A140VJQ7_HUMAN Testicular tissue protein Li 133 OS=Homo sapiens OX	3	1	1	1	1	1.3	87.716	761	1.3	2653000
A4D1T3;Q3KRB4;Q9Y291	A4D1T3;Q3KRB4;Q9Y291	Mitochondrial ribosomal protein S33	MRPS33	tr|A4D1T3|A4D1T3_HUMAN Mitochondrial ribosomal protein S33 OS=Homo sapiens OX=9606 GN=MRPS33 PE=4 SV=1;tr|Q3KRB4|Q3KRB4_HUMAN MRPS33 protein (Fragment) OS=Homo sapiens OX=9606 GN=MRPS33 PE=2 SV=1;sp|Q9Y291|RT33_HUMAN 28S ribosomal protein S33, mitochondria	3	1	1	1	1	8.5	12.629	106	8.5	2544000
C9J7S3;C9JLC1;Q53R85;D3DP78;A0A140VJW5;P14868	C9J7S3;C9JLC1;Q53R85;D3DP78;A0A140VJW5;P14868	Aspartate--tRNA ligase, cytoplasmic (Fragment)	DARS1	tr|C9J7S3|C9J7S3_HUMAN Aspartate--tRNA ligase, cytoplasmic (Fragment) OS=Homo sapiens OX=9606 GN=DARS1 PE=1 SV=8;tr|C9JLC1|C9JLC1_HUMAN Aspartate--tRNA ligase, cytoplasmic (Fragment) OS=Homo sapiens OX=9606 GN=DARS1 PE=1 SV=1;tr|Q53R85|Q53R85_HUMAN Unchara	6	1	1	1	1	11.4	19.868	175	11.4	2483800
A0A024QZY5;Q13523	A0A024QZY5;Q13523	PRP4 pre-mRNA processing factor 4 homolog B (Yeast), isoform CRA_a	PRPF4B	tr|A0A024QZY5|A0A024QZY5_HUMAN PRP4 pre-mRNA processing factor 4 homolog B (Yeast), isoform CRA_a OS=Homo sapiens OX=9606 GN=PRPF4B PE=4 SV=1;sp|Q13523|PRP4B_HUMAN Serine/threonine-protein kinase PRP4 homolog OS=Homo sapiens OX=9606 GN=PRPF4B PE=1 SV=3	2	1	1	1	1	0.9	116.99	1007	0.9	2311400
A0A5F9ZHC5;Q12904	A0A5F9ZHC5;Q12904	Aminoacyl tRNA synthase complex-interacting multifunctional protein 1	AIMP1	tr|A0A5F9ZHC5|A0A5F9ZHC5_HUMAN Aminoacyl tRNA synthase complex-interacting multifunctional protein 1 OS=Homo sapiens OX=9606 GN=AIMP1 PE=1 SV=1;sp|Q12904|AIMP1_HUMAN Aminoacyl tRNA synthase complex-interacting multifunctional protein 1 OS=Homo sapiens OX=9	2	1	1	1	1	7.7	29.919	273	7.7	2074700
B7Z2F6;B7Z5X3	B7Z2F6;B7Z5X3	cDNA FLJ54744, highly similar to Scaffold attachment factor B		tr|B7Z2F6|B7Z2F6_HUMAN cDNA FLJ54744, highly similar to Scaffold attachment factor B OS=Homo sapiens OX=9606 PE=2 SV=1;tr|B7Z5X3|B7Z5X3_HUMAN cDNA FLJ59404, highly similar to Scaffold attachment factor B OS=Homo sapiens OX=9606 PE=2 SV=1	2	2	1	2	1	2.5	86.099	759	2.5	2067600
P78318	P78318	Immunoglobulin-binding protein 1	IGBP1	sp|P78318|IGBP1_HUMAN Immunoglobulin-binding protein 1 OS=Homo sapiens OX=9606 GN=IGBP1 PE=1 SV=1	1	1	1	1	1	2.9	39.221	339	2.9	2065600
F8WEH2;Q549U1;Q13595	F8WEH2;Q549U1;Q13595	Transformer-2 protein homolog alpha	TRA2A	tr|F8WEH2|F8WEH2_HUMAN Transformer-2 protein homolog alpha OS=Homo sapiens OX=9606 GN=TRA2A PE=1 SV=1;tr|Q549U1|Q549U1_HUMAN Putative MAPK activating protein OS=Homo sapiens OX=9606 GN=HSU53209 PE=2 SV=1;sp|Q13595|TRA2A_HUMAN Transformer-2 protein homolog	3	1	1	1	1	17.5	7.4484	63	17.5	2042200
Q4ZG64;C9JBL0;B4E2B9;E9PHV6;P23497	Q4ZG64;C9JBL0;B4E2B9;E9PHV6;P23497	Uncharacterized protein SP100 (Fragment)	SP100	tr|Q4ZG64|Q4ZG64_HUMAN Uncharacterized protein SP100 (Fragment) OS=Homo sapiens OX=9606 GN=SP100 PE=4 SV=1;tr|C9JBL0|C9JBL0_HUMAN Nuclear autoantigen Sp-100 (Fragment) OS=Homo sapiens OX=9606 GN=SP100 PE=1 SV=8;tr|B4E2B9|B4E2B9_HUMAN cDNA FLJ61544, highly	5	1	1	1	1	28.6	3.7291	35	28.6	2029400
S4R3Q4;B4DES7;B4DH82;A0A3B3IUD7;Q14690	S4R3Q4;B4DES7;B4DH82;A0A3B3IUD7;Q14690	Protein RRP5 homolog	PDCD11	tr|S4R3Q4|S4R3Q4_HUMAN Protein RRP5 homolog OS=Homo sapiens OX=9606 GN=PDCD11 PE=1 SV=1;tr|B4DES7|B4DES7_HUMAN cDNA FLJ61218, highly similar to RRP5 protein homolog OS=Homo sapiens OX=9606 PE=2 SV=1;tr|B4DH82|B4DH82_HUMAN cDNA FLJ54437, highly similar to R	5	1	1	1	1	23.7	4.395	38	23.7	1903700
A0A024QZH6;Q9H7N4	A0A024QZH6;Q9H7N4	Serine arginine-rich pre-mRNA splicing factor SR-A1, isoform CRA_a	SR-A1	tr|A0A024QZH6|A0A024QZH6_HUMAN Serine arginine-rich pre-mRNA splicing factor SR-A1, isoform CRA_a OS=Homo sapiens OX=9606 GN=SR-A1 PE=4 SV=1;sp|Q9H7N4|SFR19_HUMAN Splicing factor, arginine/serine-rich 19 OS=Homo sapiens OX=9606 GN=SCAF1 PE=1 SV=3	2	1	1	1	1	0.8	139.26	1312	0.8	1888100
G5E9C0;Q9HB58	G5E9C0;Q9HB58	SP110 nuclear body protein, isoform CRA_b	SP110	tr|G5E9C0|G5E9C0_HUMAN SP110 nuclear body protein, isoform CRA_b OS=Homo sapiens OX=9606 GN=SP110 PE=1 SV=1;sp|Q9HB58|SP110_HUMAN Sp110 nuclear body protein OS=Homo sapiens OX=9606 GN=SP110 PE=1 SV=5	2	1	1	1	1	2.2	61.739	547	2.2	1864200
A0A024R7J7;Q9BW61	A0A024R7J7;Q9BW61	DDA1, isoform CRA_a	DDA1	tr|A0A024R7J7|A0A024R7J7_HUMAN DDA1, isoform CRA_a OS=Homo sapiens OX=9606 GN=DDA1 PE=4 SV=1;sp|Q9BW61|DDA1_HUMAN DET1- and DDB1-associated protein 1 OS=Homo sapiens OX=9606 GN=DDA1 PE=1 SV=1	2	1	1	1	1	15.7	11.835	102	15.7	1842000
Q9BWS2;S4R3V8;Q86X29	Q9BWS2;S4R3V8;Q86X29	LSR protein (Fragment)	LSR	tr|Q9BWS2|Q9BWS2_HUMAN LSR protein (Fragment) OS=Homo sapiens OX=9606 GN=LSR PE=2 SV=2;tr|S4R3V8|S4R3V8_HUMAN Lipolysis-stimulated lipoprotein receptor OS=Homo sapiens OX=9606 GN=LSR PE=1 SV=2;sp|Q86X29|LSR_HUMAN Lipolysis-stimulated lipoprotein receptor O	3	1	1	1	1	1.9	64.346	582	1.9	1834200
Q75MU1;B4DMV6;Q75MU2;Q15056	Q75MU1;B4DMV6;Q75MU2;Q15056	Uncharacterized protein WBSCR1 (Fragment)	WBSCR1	tr|Q75MU1|Q75MU1_HUMAN Uncharacterized protein WBSCR1 (Fragment) OS=Homo sapiens OX=9606 GN=WBSCR1 PE=4 SV=1;tr|B4DMV6|B4DMV6_HUMAN cDNA FLJ60708, highly similar to Eukaryotic translation initiation factor 4H OS=Homo sapiens OX=9606 PE=2 SV=1;tr|Q75MU2|Q75	4	1	1	1	1	6.6	14.96	136	6.6	1824000
H3BM18;X6RHM1;D3DUZ3;Q16666	H3BM18;X6RHM1;D3DUZ3;Q16666	Gamma-interferon-inducible protein 16 (Fragment)	IFI16	tr|H3BM18|H3BM18_HUMAN Gamma-interferon-inducible protein 16 (Fragment) OS=Homo sapiens OX=9606 GN=IFI16 PE=1 SV=1;tr|X6RHM1|X6RHM1_HUMAN Gamma-interferon-inducible protein 16 (Fragment) OS=Homo sapiens OX=9606 GN=IFI16 PE=1 SV=1;tr|D3DUZ3|D3DUZ3_HUMAN Int	4	1	1	1	1	9.6	18.33	167	9.6	1807100
B7Z8K4;Q6ZP53;Q6FI03;Q5U0Q1;Q32P45;Q13283	B7Z8K4;Q6ZP53;Q6FI03;Q5U0Q1;Q32P45;Q13283	cDNA FLJ51772, highly similar to Ras-GTPase-activating protein-binding protein 1		tr|B7Z8K4|B7Z8K4_HUMAN cDNA FLJ51772, highly similar to Ras-GTPase-activating protein-binding protein 1 OS=Homo sapiens OX=9606 PE=2 SV=1;tr|Q6ZP53|Q6ZP53_HUMAN cDNA FLJ26493 fis, clone KDN06317, highly similar to Ras-GTPase-activating protein binding prot	6	1	1	1	1	3.9	31.511	284	3.9	1588100
E5RGV5;E5RG67;F8W8I6;Q59G98;P31483	E5RGV5;E5RG67;F8W8I6;Q59G98;P31483	Nucleolysin TIA-1 isoform p40	TIA1	tr|E5RGV5|E5RGV5_HUMAN Nucleolysin TIA-1 isoform p40 OS=Homo sapiens OX=9606 GN=TIA1 PE=1 SV=1;tr|E5RG67|E5RG67_HUMAN Nucleolysin TIA-1 isoform p40 OS=Homo sapiens OX=9606 GN=TIA1 PE=1 SV=1;tr|F8W8I6|F8W8I6_HUMAN Nucleolysin TIA-1 isoform p40 OS=Homo sapie	5	1	1	1	1	8.3	15.821	144	8.3	1564300
E9PNS2;E9PIC4;E9PNS6;Q09028	E9PNS2;E9PIC4;E9PNS6;Q09028	Histone-binding protein RBBP4	RBBP4	tr|E9PNS2|E9PNS2_HUMAN Histone-binding protein RBBP4 OS=Homo sapiens OX=9606 GN=RBBP4 PE=1 SV=1;tr|E9PIC4|E9PIC4_HUMAN Histone-binding protein RBBP4 OS=Homo sapiens OX=9606 GN=RBBP4 PE=1 SV=1;tr|E9PNS6|E9PNS6_HUMAN Histone-binding protein RBBP4 OS=Homo sap	4	1	1	1	1	22.6	7.5495	62	22.6	1430000
F2Z2Y6;C9JNV3;A4D0W0;O95777	F2Z2Y6;C9JNV3;A4D0W0;O95777	U6 snRNA-associated Sm-like protein LSm8	LSM8	tr|F2Z2Y6|F2Z2Y6_HUMAN U6 snRNA-associated Sm-like protein LSm8 OS=Homo sapiens OX=9606 GN=LSM8 PE=1 SV=1;tr|C9JNV3|C9JNV3_HUMAN U6 snRNA-associated Sm-like protein LSm8 (Fragment) OS=Homo sapiens OX=9606 GN=LSM8 PE=1 SV=8;tr|A4D0W0|A4D0W0_HUMAN U6 snRNA-a	4	1	1	1	1	14.9	7.3713	67	14.9	1314000
P18124;A0A024R814	P18124;A0A024R814	60S ribosomal protein L7	RPL7	sp|P18124|RL7_HUMAN 60S ribosomal protein L7 OS=Homo sapiens OX=9606 GN=RPL7 PE=1 SV=1;tr|A0A024R814|A0A024R814_HUMAN Ribosomal protein L7, isoform CRA_a OS=Homo sapiens OX=9606 GN=RPL7 PE=4 SV=1	2	2	2	1	1	6.9	29.225	248	2.8	111810
Q9Y3D3	Q9Y3D3	28S ribosomal protein S16, mitochondrial	MRPS16	sp|Q9Y3D3|RT16_HUMAN 28S ribosomal protein S16, mitochondrial OS=Homo sapiens OX=9606 GN=MRPS16 PE=1 SV=1	1	1	1	1	1	9.5	15.345	137	9.5	102640
H7BZJ3;B3KQT9;B3KQT2;V9HVY3;P30101;B4DJ98	H7BZJ3;B3KQT9;B3KQT2;V9HVY3;P30101	Protein disulfide-isomerase A3 (Fragment)	PDIA3	tr|H7BZJ3|H7BZJ3_HUMAN Protein disulfide-isomerase A3 (Fragment) OS=Homo sapiens OX=9606 GN=PDIA3 PE=1 SV=1;tr|B3KQT9|B3KQT9_HUMAN Protein disulfide-isomerase OS=Homo sapiens OX=9606 PE=2 SV=1;tr|B3KQT2|B3KQT2_HUMAN Protein disulfide-isomerase OS=Homo sapi	6	3	3	2	2	30.9	13.519	123	19.5	0
P26599;A0A0D9SF20;A0A0U1RRM4;A0A087WUW5;K7EKJ7;A0A024R163;O95758	P26599;A0A0D9SF20;A0A0U1RRM4	Polypyrimidine tract-binding protein 1	PTBP1	sp|P26599|PTBP1_HUMAN Polypyrimidine tract-binding protein 1 OS=Homo sapiens OX=9606 GN=PTBP1 PE=1 SV=1;tr|A0A0D9SF20|A0A0D9SF20_HUMAN Polypyrimidine tract binding protein 1, isoform CRA_e OS=Homo sapiens OX=9606 GN=PTBP1 PE=1 SV=1;tr|A0A0U1RRM4|A0A0U1RRM4	7	3	1	2	0	6	57.221	531	3.6	0
E9PN04;A0A024R582;J3KMZ8;Q92785	E9PN04;A0A024R582;J3KMZ8;Q92785	Zinc finger protein ubi-d4	DPF2	tr|E9PN04|E9PN04_HUMAN Zinc finger protein ubi-d4 OS=Homo sapiens OX=9606 GN=DPF2 PE=1 SV=1;tr|A0A024R582|A0A024R582_HUMAN D4, zinc and double PHD fingers family 2, isoform CRA_a OS=Homo sapiens OX=9606 GN=DPF2 PE=4 SV=1;tr|J3KMZ8|J3KMZ8_HUMAN Zinc finger	4	1	1	1	1	8.5	12.318	106	8.5	0
Q53F09;A0A024RDV7;O00505	Q53F09;A0A024RDV7;O00505	Karyopherin alpha 3 variant (Fragment)		tr|Q53F09|Q53F09_HUMAN Karyopherin alpha 3 variant (Fragment) OS=Homo sapiens OX=9606 PE=2 SV=1;tr|A0A024RDV7|A0A024RDV7_HUMAN Importin subunit alpha OS=Homo sapiens OX=9606 GN=KPNA3 PE=3 SV=1;sp|O00505|IMA4_HUMAN Importin subunit alpha-4 OS=Homo sapiens O	3	2	2	1	1	3.6	57.745	521	1.7	0
K7EP28;A0A2R8YFK5;K7EQF0;A0A2R8Y5K3;B3KNW7;A0A2R8Y523;B4E0F1;B4DSI8;A0A2R8YDA1;A0A2R8Y6V2;A0A2R8Y4C5;A0A2R8YF58;A0A2R8Y526;A0A2R8Y7Y7;A0A2R8YF80;A0A2R8Y6N0;A0A2R8Y7F3;A0A2R8Y440;A0A2R8YG32;A0A2R8YGG3;A0A2R8Y7S2;A7E2E1;A0A2R8Y4P4;Q9HBD4;B9EGQ8;A0A0A0MT49;P51532	K7EP28;A0A2R8YFK5;K7EQF0;A0A2R8Y5K3;B3KNW7;A0A2R8Y523;B4E0F1;B4DSI8;A0A2R8YDA1;A0A2R8Y6V2;A0A2R8Y4C5;A0A2R8YF58;A0A2R8Y526;A0A2R8Y7Y7;A0A2R8YF80;A0A2R8Y6N0;A0A2R8Y7F3;A0A2R8Y440;A0A2R8YG32;A0A2R8YGG3;A0A2R8Y7S2;A7E2E1;A0A2R8Y4P4;Q9HBD4;B9EGQ8;A0A0A0MT49;P51532	Transcription activator BRG1 (Fragment)	SMARCA4	tr|K7EP28|K7EP28_HUMAN Transcription activator BRG1 (Fragment) OS=Homo sapiens OX=9606 GN=SMARCA4 PE=1 SV=2;tr|A0A2R8YFK5|A0A2R8YFK5_HUMAN Transcription activator BRG1 (Fragment) OS=Homo sapiens OX=9606 GN=SMARCA4 PE=1 SV=1;tr|K7EQF0|K7EQF0_HUMAN Transcrip	27	2	2	1	1	11.3	25.522	221	6.3	0
G3V3W4;G3V5N4;Q6IB71;A0A140VK43;P25788	G3V3W4;G3V5N4;Q6IB71;A0A140VK43;P25788	Proteasome subunit alpha type-3	PSMA3	tr|G3V3W4|G3V3W4_HUMAN Proteasome subunit alpha type-3 OS=Homo sapiens OX=9606 GN=PSMA3 PE=1 SV=1;tr|G3V5N4|G3V5N4_HUMAN Proteasome subunit alpha type-3 OS=Homo sapiens OX=9606 GN=PSMA3 PE=1 SV=1;tr|Q6IB71|Q6IB71_HUMAN Proteasome subunit alpha type OS=Homo	5	1	1	1	1	52.8	3.9303	36	52.8	0
E9PGG1;E7EUM4;E7ERR6;E7ERH4;E7ET01;E7ETL8;E7EQU2;E7ESD3;E7EMU4;E7EV09;E7EQL5;Q59GU5;B4DPZ3;A0A140VKE9;Q13409	E9PGG1;E7EUM4;E7ERR6;E7ERH4;E7ET01;E7ETL8;E7EQU2;E7ESD3;E7EMU4;E7EV09;E7EQL5;Q59GU5;B4DPZ3;A0A140VKE9;Q13409	Cytoplasmic dynein 1 intermediate chain 2 (Fragment)	DYNC1I2	tr|E9PGG1|E9PGG1_HUMAN Cytoplasmic dynein 1 intermediate chain 2 (Fragment) OS=Homo sapiens OX=9606 GN=DYNC1I2 PE=1 SV=1;tr|E7EUM4|E7EUM4_HUMAN Cytoplasmic dynein 1 intermediate chain 2 (Fragment) OS=Homo sapiens OX=9606 GN=DYNC1I2 PE=1 SV=1;tr|E7ERR6|E7ER	15	1	1	1	1	19.1	12.328	110	19.1	0
D6RDL0;E7EQJ0;D6RAM1;D6R9T0;D6RFM3;D6RIT2;E7EN40;D6RIU0;D6RDU3;D6RJ04;D6RIH9;D6RBM0;E9PCY7;A0A384MEJ3;G8JLB6;P31943;E5RJ94;D6R9D3;D6RF17;E5RGV0	D6RDL0;E7EQJ0;D6RAM1;D6R9T0;D6RFM3;D6RIT2;E7EN40;D6RIU0;D6RDU3;D6RJ04;D6RIH9;D6RBM0;E9PCY7;A0A384MEJ3;G8JLB6;P31943;E5RJ94;D6R9D3;D6RF17;E5RGV0	Heterogeneous nuclear ribonucleoprotein H (Fragment)	HNRNPH1	tr|D6RDL0|D6RDL0_HUMAN Heterogeneous nuclear ribonucleoprotein H (Fragment) OS=Homo sapiens OX=9606 GN=HNRNPH1 PE=1 SV=1;tr|E7EQJ0|E7EQJ0_HUMAN Heterogeneous nuclear ribonucleoprotein H (Fragment) OS=Homo sapiens OX=9606 GN=HNRNPH1 PE=1 SV=1;tr|D6RAM1|D6RA	20	2	2	1	1	38.1	9.5036	84	15.5	0
Q8N1H4;B2RDQ3;P62995	Q8N1H4;B2RDQ3;P62995	cDNA FLJ40872 fis, clone TUTER2000283, highly similar to Homo sapiens transformer-2-beta (SFRS10) gene		tr|Q8N1H4|Q8N1H4_HUMAN cDNA FLJ40872 fis, clone TUTER2000283, highly similar to Homo sapiens transformer-2-beta (SFRS10) gene OS=Homo sapiens OX=9606 PE=2 SV=1;tr|B2RDQ3|B2RDQ3_HUMAN cDNA, FLJ96718, highly similar to Homo sapiens splicing factor, arginine/	3	2	2	1	1	5.6	29.201	252	5.6	0
Q49AJ9;Q9BT63;Q9NY85;G5E9G0;B3KS36;Q8TBW1;P39023;B5MCW2;Q96QL0	Q49AJ9;Q9BT63;Q9NY85;G5E9G0;B3KS36;Q8TBW1;P39023;B5MCW2;Q96QL0	RPL3 protein	RPL3	tr|Q49AJ9|Q49AJ9_HUMAN RPL3 protein OS=Homo sapiens OX=9606 GN=RPL3 PE=2 SV=1;tr|Q9BT63|Q9BT63_HUMAN RPL3 protein (Fragment) OS=Homo sapiens OX=9606 GN=RPL3 PE=2 SV=2;tr|Q9NY85|Q9NY85_HUMAN Ribosomal protein L3 (Fragment) OS=Homo sapiens OX=9606 GN=rpl3 PE	9	2	2	1	1	8	28.581	251	3.2	0
B3KX72;Q00839;A0A1X7SBS1;B4DLR3;A0A1W2PPS1;Q96BA7	B3KX72;Q00839;A0A1X7SBS1;B4DLR3;A0A1W2PPS1	cDNA FLJ44920 fis, clone BRAMY3011501, highly similar to Heterogeneous nuclear ribonucleoprotein U		tr|B3KX72|B3KX72_HUMAN cDNA FLJ44920 fis, clone BRAMY3011501, highly similar to Heterogeneous nuclear ribonucleoprotein U OS=Homo sapiens OX=9606 PE=2 SV=1;sp|Q00839|HNRPU_HUMAN Heterogeneous nuclear ribonucleoprotein U OS=Homo sapiens OX=9606 GN=HNRNPU PE	6	3	3	1	1	2.4	83.084	750	1.2	0
S4R3H4;E7EQT4;Q9UKV3;Q69YJ6;B4DQZ7;G3V3B0;G3V3T3	S4R3H4;E7EQT4;Q9UKV3;Q69YJ6;B4DQZ7;G3V3B0	Apoptotic chromatin condensation inducer in the nucleus	ACIN1	tr|S4R3H4|S4R3H4_HUMAN Apoptotic chromatin condensation inducer in the nucleus OS=Homo sapiens OX=9606 GN=ACIN1 PE=1 SV=1;tr|E7EQT4|E7EQT4_HUMAN Apoptotic chromatin condensation inducer in the nucleus OS=Homo sapiens OX=9606 GN=ACIN1 PE=1 SV=2;sp|Q9UKV3|AC	7	4	4	1	1	4.2	145.44	1283	1.5	0
F4ZW66;A0A024R7C7;Q12906;Q59GP7;F4ZW64;A8K590;F4ZW65;K7ERM6;K7ENK6;K7EM82;K7EJ09;K7ER69;K7EKJ9;B4DFG4;K7ELV3	F4ZW66;A0A024R7C7;Q12906;Q59GP7;F4ZW64;A8K590;F4ZW65	NF110b		tr|F4ZW66|F4ZW66_HUMAN NF110b OS=Homo sapiens OX=9606 PE=2 SV=1;tr|A0A024R7C7|A0A024R7C7_HUMAN Interleukin enhancer binding factor 3, 90kDa, isoform CRA_d OS=Homo sapiens OX=9606 GN=ILF3 PE=4 SV=1;sp|Q12906|ILF3_HUMAN Interleukin enhancer-binding factor 3	15	6	6	1	1	14.4	95.777	898	3.8	0
H0YI59;F8VUX9;Q96KV7	H0YI59;F8VUX9;Q96KV7	WD repeat-containing protein 90 (Fragment)	WDR90	tr|H0YI59|H0YI59_HUMAN WD repeat-containing protein 90 (Fragment) OS=Homo sapiens OX=9606 GN=WDR90 PE=1 SV=1;tr|F8VUX9|F8VUX9_HUMAN WD repeat-containing protein 90 OS=Homo sapiens OX=9606 GN=WDR90 PE=1 SV=1;sp|Q96KV7|WDR90_HUMAN WD repeat-containing protei	3	1	1	1	1	2.3	50.254	475	2.3	0
G3V529;Q9GZR7;A0A087WXU8;Q7Z4X3;B4DGI6;F5GYL3;B4E300;Q59FS7;B4DM03;B4DKV2	G3V529;Q9GZR7;A0A087WXU8;Q7Z4X3;B4DGI6;F5GYL3;B4E300;Q59FS7;B4DM03;B4DKV2	ATP-dependent RNA helicase DDX24	DDX24	tr|G3V529|G3V529_HUMAN ATP-dependent RNA helicase DDX24 OS=Homo sapiens OX=9606 GN=DDX24 PE=1 SV=1;sp|Q9GZR7|DDX24_HUMAN ATP-dependent RNA helicase DDX24 OS=Homo sapiens OX=9606 GN=DDX24 PE=1 SV=1;tr|A0A087WXU8|A0A087WXU8_HUMAN ATP-dependent RNA helicase D	10	2	2	1	1	3.1	91.48	816	1.3	0
L0R8D2	L0R8D2	Alternative protein RCOR1	RCOR1	tr|L0R8D2|L0R8D2_HUMAN Alternative protein RCOR1 OS=Homo sapiens OX=9606 GN=RCOR1 PE=4 SV=1	1	1	1	1	1	14.5	7.6918	69	14.5	0
P21333;F8WE98;A6NDY9;A0A087WWY3;Q60FE6;Q60FE5	P21333;F8WE98;A6NDY9;A0A087WWY3;Q60FE6;Q60FE5	Filamin-A	FLNA	sp|P21333|FLNA_HUMAN Filamin-A OS=Homo sapiens OX=9606 GN=FLNA PE=1 SV=4;tr|F8WE98|F8WE98_HUMAN Filamin-A (Fragment) OS=Homo sapiens OX=9606 GN=FLNA PE=1 SV=2;tr|A6NDY9|A6NDY9_HUMAN Filamin A OS=Homo sapiens OX=9606 GN=FLNA PE=2 SV=4;tr|A0A087WWY3|A0A087WW	6	2	2	1	1	1.3	280.74	2647	0.6	0
Q9BS10;Q5JR95;Q5JR94;P62241	Q9BS10;Q5JR95;Q5JR94;P62241	Similar to ribosomal protein S8 (Fragment)		tr|Q9BS10|Q9BS10_HUMAN Similar to ribosomal protein S8 (Fragment) OS=Homo sapiens OX=9606 PE=2 SV=1;tr|Q5JR95|Q5JR95_HUMAN 40S ribosomal protein S8 OS=Homo sapiens OX=9606 GN=RPS8 PE=1 SV=1;tr|Q5JR94|Q5JR94_HUMAN 40S ribosomal protein S8 OS=Homo sapiens OX	4	1	1	1	1	13.8	9.2827	80	13.8	0

## Sheet: Supplementary Table S8
Supplementary Table S8:
Reagents used in this work
Reagents	Manufacturer	Number
Osimertinib	MedChemExpress	Cat#HY-15772
MG132	MedChemExpress	Cat#HY-13259
cycloheximide	MedChemExpress	Cat# HY-12320
chloroquine	MedChemExpress	Cat#HY-17589A
